# Supplementary material for: rac-1-(6-Hy­droxy-3,6-dimethyl-4-phenyl-4,5,6,7-tetra­hydro-2,1-benzoxazol-5-yl)ethanone
Source: Acta Crystallogr Sect E Struct Rep Online. 2010 Oct 31;66(Pt 11):o3030. doi: 10.1107/S1600536810043667 (PMC3009140; doi:10.1107/S1600536810043667)
Supplement: Supplementary file 2 [file e-66-o3030-Isup2.hkl]

# 
# h,k,l, Fc-squared, Fo-squared, sigma(Fo-squared) and status flag 
# 
data_I
_shelx_title ' A in P2(1)/c' 
_shelx_refln_list_code          4 
_shelx_F_calc_maximum      141.37 
_exptl_crystal_F_000       608.00 
_reflns_d_resolution_high  0.7495 
 
loop_ 
 _symmetry_equiv_pos_as_xyz 
 'x, y, z' 
 '-x, y+1/2, -z+1/2' 
 '-x, -y, -z' 
 'x, -y-1/2, z-1/2' 
 
_cell_length_a    16.1518 
_cell_length_b     5.5353 
_cell_length_c    17.2956 
_cell_angle_alpha  90.000 
_cell_angle_beta  103.496 
_cell_angle_gamma  90.000 
 
_shelx_F_squared_multiplier     1.000 
 
loop_ 
 _refln_index_h 
 _refln_index_k 
 _refln_index_l 
 _refln_F_squared_calc 
 _refln_F_squared_meas 
 _refln_F_squared_sigma 
 _refln_observed_status 
   2   0   0     2312.97     2109.95     15.08 o 
   3   0   0      197.19      208.94      3.48 o 
   4   0   0    13949.04    13501.09    192.68 o 
   5   0   0      491.53      536.40      4.66 o 
   6   0   0     1775.12     1780.42     13.63 o 
   7   0   0      395.51      489.46      4.57 o 
   8   0   0      502.95      642.69      5.83 o 
   9   0   0        0.78        0.56      0.56 o 
  10   0   0     1114.95     1137.30      9.65 o 
  11   0   0        0.52        3.19      0.78 o 
  12   0   0       81.67       63.07      1.88 o 
  13   0   0      397.69      382.66      4.64 o 
  14   0   0      383.85      354.92      4.58 o 
  15   0   0      702.71      660.49      8.92 o 
  16   0   0       55.88       56.35      3.32 o 
  17   0   0      433.13      443.23      5.97 o 
  18   0   0        5.04       15.27      2.80 o 
  19   0   0        4.10        3.59      3.13 o 
  20   0   0        0.26        2.85      3.48 o 
   1   1   0      564.90      576.80      3.49 o 
   2   1   0        0.46       -0.21      0.21 o 
   3   1   0      389.16      356.66      2.12 o 
   4   1   0     1057.73     1114.04      5.77 o 
   6   1   0     1304.09     1377.73      7.68 o 
   7   1   0      186.84      174.87      1.58 o 
   9   1   0      640.53      681.01      4.52 o 
  10   1   0      582.97      608.19      4.17 o 
  11   1   0      172.64      166.06      1.88 o 
  12   1   0       38.54       42.58      1.16 o 
  13   1   0      879.51      851.99      7.04 o 
  14   1   0       23.83       27.76      1.81 o 
  15   1   0       39.33       37.83      1.51 o 
  16   1   0       30.08       27.46      1.73 o 
  17   1   0        0.47        1.43      0.98 o 
  18   1   0        0.40       -0.94      0.94 o 
  19   1   0        5.45        3.19      1.24 o 
  20   1   0        0.43       -0.82      2.02 o 
   0   2   0      494.87      496.11      4.69 o 
   1   2   0      885.54      914.48      5.45 o 
   2   2   0       32.10       23.02      0.67 o 
   3   2   0        2.59        7.23      0.46 o 
   4   2   0     1846.86     2010.16     11.06 o 
   5   2   0      292.26      350.52      2.29 o 
   6   2   0      407.19      414.50      2.62 o 
   7   2   0      457.36      432.87      2.75 o 
   8   2   0      273.84      284.28      2.04 o 
   9   2   0       84.46      100.81      1.28 o 
  10   2   0      217.95      218.35      2.41 o 
  11   2   0      526.31      498.53      5.82 o 
  12   2   0       69.30       60.85      1.67 o 
  13   2   0        9.75        8.99      0.96 o 
  14   2   0        7.78        7.18      0.94 o 
  15   2   0        3.24        2.69      0.90 o 
  16   2   0       40.27       40.90      1.97 o 
  17   2   0        0.01       -0.19      1.14 o 
  18   2   0       20.44       23.48      1.75 o 
  19   2   0        0.72        0.24      1.22 o 
  20   2   0       20.62       22.08      2.23 o 
   1   3   0      589.27      572.42      4.07 o 
   2   3   0      675.47      706.03      4.77 o 
   3   3   0       72.60       62.50      1.18 o 
   4   3   0       72.28       87.89      1.68 o 
   5   3   0       78.72       76.84      1.27 o 
   6   3   0       31.13       24.52      0.83 o 
   7   3   0        0.60        0.00      0.43 o 
   8   3   0      146.24      121.41      2.03 o 
   9   3   0      109.50      114.67      2.04 o 
  10   3   0        4.33        1.60      0.80 o 
  11   3   0        0.84        0.20      0.81 o 
  12   3   0      117.06      100.59      2.04 o 
  13   3   0       17.86       22.04      1.25 o 
  14   3   0        1.61        0.56      1.13 o 
  15   3   0        1.41        1.32      1.17 o 
  16   3   0       36.07       35.59      1.92 o 
  17   3   0       28.82       29.53      1.93 o 
  18   3   0        5.38        7.70      1.74 o 
  19   3   0       49.10       58.61      3.76 o 
   0   4   0      474.10      461.96      5.43 o 
   1   4   0      175.80      171.35      2.42 o 
   2   4   0      166.16      162.15      2.10 o 
   3   4   0       12.45       15.37      0.86 o 
   4   4   0        0.02       -0.43      0.56 o 
   5   4   0       88.72       74.47      1.48 o 
   6   4   0      218.28      212.11      2.40 o 
   7   4   0        6.90        2.49      0.65 o 
   8   4   0        6.50        4.75      0.92 o 
   9   4   0       18.33       20.09      1.20 o 
  10   4   0       49.96       52.01      1.79 o 
  11   4   0       41.73       46.12      2.24 o 
  12   4   0       87.18       87.31      2.58 o 
  13   4   0        0.71        1.57      1.66 o 
  14   4   0       27.78       26.47      1.97 o 
  15   4   0       11.34       12.79      1.56 o 
  16   4   0        3.48        4.73      1.51 o 
  17   4   0        2.18        3.21      1.63 o 
   1   5   0      363.75      367.72      3.67 o 
   2   5   0       15.65       18.82      1.09 o 
   3   5   0       62.20       52.58      1.55 o 
   4   5   0       36.77       30.83      1.24 o 
   5   5   0        0.51       -0.74      0.82 o 
   6   5   0        1.19       -0.01      0.89 o 
   7   5   0       91.77       87.96      2.22 o 
   8   5   0       50.12       46.58      1.80 o 
   9   5   0       15.93       13.71      1.25 o 
  10   5   0        0.37       -0.25      1.06 o 
  11   5   0      116.45      113.04      3.27 o 
  12   5   0       28.27       26.56      1.82 o 
  13   5   0       12.60       15.27      2.72 o 
  14   5   0       61.72       71.63      3.04 o 
  15   5   0       31.41       41.37      2.49 o 
   0   6   0      109.78      108.86      3.23 o 
   1   6   0        0.38        0.00      0.92 o 
   2   6   0        5.55        6.42      0.99 o 
   3   6   0       36.17       37.47      1.51 o 
   4   6   0        4.12        2.97      1.07 o 
   5   6   0        5.84        5.79      1.11 o 
   6   6   0       15.02       15.01      1.35 o 
   7   6   0        1.50       -1.03      1.15 o 
   8   6   0        6.78        5.86      1.35 o 
   9   6   0        9.41       10.46      1.49 o 
  10   6   0        0.03       -1.43      1.43 o 
  11   6   0        2.65        0.41      1.35 o 
  12   6   0        0.04       -0.72      1.80 o 
   1   7   0        7.30        6.41      1.71 o 
   2   7   0        0.51        0.37      2.05 o 
   3   7   0        0.57       -1.21      1.21 o 
   4   7   0       26.48       26.34      1.95 o 
   5   7   0        7.90       11.08      2.84 o 
   6   7   0        9.38       11.32      1.98 o 
 -20   1   1        4.57        7.44      1.85 o 
 -19   1   1        0.83        1.43      1.22 o 
 -18   1   1       76.33       73.59      2.04 o 
 -17   1   1        1.06        1.30      0.91 o 
 -16   1   1       85.31       83.14      1.99 o 
 -15   1   1      176.82      161.65      2.52 o 
 -14   1   1       99.11      105.05      1.72 o 
 -13   1   1      285.32      285.55      2.71 o 
 -12   1   1      423.38      403.89      4.51 o 
 -11   1   1       62.97       71.91      1.28 o 
 -10   1   1        0.01        0.46      0.45 o 
  -9   1   1       74.14       74.06      1.12 o 
  -8   1   1      436.46      514.14      3.46 o 
  -7   1   1     1293.76     1356.01      7.65 o 
  -6   1   1     1014.24      966.47      5.13 o 
  -5   1   1      317.69      335.46      2.27 o 
  -4   1   1      521.01      527.56      3.67 o 
  -3   1   1     1179.45     1198.49      7.38 o 
  -2   1   1     2013.50     1928.98     11.03 o 
  -1   1   1    19985.94    19540.74    149.89 o 
   0   1   1    13099.18    12919.19     64.35 o 
   1   1   1      689.41      725.79      4.58 o 
   2   1   1      383.57      408.99      2.38 o 
   3   1   1      241.58      270.05      1.70 o 
   4   1   1     1692.69     1700.04      9.25 o 
   5   1   1     1502.06     1346.36      7.47 o 
   6   1   1      481.51      560.02      3.84 o 
   7   1   1      120.31      134.75      1.39 o 
   8   1   1       16.28       10.25      0.50 o 
   9   1   1       37.30       39.70      1.06 o 
  10   1   1     1756.66     1767.53     10.06 o 
  11   1   1      235.71      208.01      2.15 o 
  12   1   1      400.31      385.85      3.81 o 
  13   1   1        0.62        1.36      0.65 o 
  14   1   1      262.28      257.08      2.70 o 
  15   1   1       66.28       62.43      1.76 o 
  16   1   1       88.93       95.86      2.73 o 
  17   1   1       48.00       48.18      1.76 o 
  18   1   1        0.01       -0.59      1.08 o 
  19   1   1        0.01       -1.11      1.11 o 
  20   1   1       15.55       15.38      2.14 o 
 -20   2   1        0.22       -1.18      1.27 o 
 -19   2   1       10.27        9.82      1.51 o 
 -18   2   1       23.93       29.52      2.28 o 
 -17   2   1       26.03       26.40      1.89 o 
 -16   2   1       72.17       68.34      1.94 o 
 -15   2   1       40.19       39.22      1.55 o 
 -14   2   1        0.69        0.66      0.92 o 
 -13   2   1       63.34       56.23      1.65 o 
 -12   2   1       13.15       12.16      0.97 o 
 -11   2   1      145.31      130.93      2.09 o 
 -10   2   1       38.77       33.74      1.23 o 
  -9   2   1       96.16      116.55      1.83 o 
  -8   2   1      132.78      137.74      1.91 o 
  -6   2   1      333.13      369.14      3.20 o 
  -5   2   1     1188.34     1163.93      6.28 o 
  -4   2   1      647.97      603.84      3.51 o 
  -3   2   1      492.80      522.63      3.46 o 
  -2   2   1       41.22       53.16      1.02 o 
  -1   2   1      632.56      607.94      3.89 o 
   0   2   1      204.06      204.27      2.11 o 
   1   2   1      519.39      536.70      3.54 o 
   2   2   1      200.53      211.27      1.82 o 
   3   2   1       14.13       12.75      0.53 o 
   4   2   1        0.97        3.98      0.42 o 
   5   2   1     1313.91     1469.83      8.36 o 
   6   2   1      116.66      116.53      1.33 o 
   7   2   1        2.11       -0.11      0.39 o 
   8   2   1       30.37       31.67      0.84 o 
   9   2   1      394.86      408.46      3.13 o 
  10   2   1      112.98      113.76      1.49 o 
  11   2   1        2.94        3.29      0.56 o 
  12   2   1      425.45      396.20      3.29 o 
  13   2   1      557.15      538.14      4.89 o 
  14   2   1        6.68        8.20      1.14 o 
  15   2   1       20.15       20.08      1.47 o 
  16   2   1        3.69        5.37      1.25 o 
  17   2   1       30.37       30.29      1.81 o 
  18   2   1        1.64       -0.23      1.20 o 
  19   2   1       18.15       19.84      1.74 o 
 -19   3   1        3.57        3.01      1.74 o 
 -18   3   1        8.61        6.40      1.45 o 
 -17   3   1        4.16        4.89      1.32 o 
 -16   3   1        1.90        0.73      1.17 o 
 -15   3   1       42.84       40.48      1.98 o 
 -14   3   1       23.64       27.77      1.40 o 
 -13   3   1        0.47        0.88      0.89 o 
 -12   3   1      229.02      222.24      2.98 o 
 -11   3   1       59.18       56.96      1.68 o 
 -10   3   1       23.40       17.17      1.08 o 
  -9   3   1        5.28        5.04      0.83 o 
  -8   3   1       99.26      111.53      1.96 o 
  -6   3   1        5.14        1.71      0.45 o 
  -5   3   1       81.55       66.41      1.18 o 
  -4   3   1       95.89      102.77      1.44 o 
  -2   3   1      100.24      100.36      1.43 o 
  -1   3   1       54.46       53.37      1.11 o 
   0   3   1      161.97      188.80      2.06 o 
   1   3   1        1.18        0.28      0.46 o 
   2   3   1        8.87       11.22      0.64 o 
   4   3   1       11.62       20.26      0.79 o 
   5   3   1       63.51       47.01      1.09 o 
   6   3   1        9.92        9.33      0.62 o 
   7   3   1      124.63      136.23      1.70 o 
   8   3   1       43.18       47.89      1.10 o 
   9   3   1       82.36       77.14      1.33 o 
  10   3   1       36.94       37.65      1.40 o 
  11   3   1       71.20       60.52      1.80 o 
  12   3   1       14.42       13.31      1.02 o 
  13   3   1       31.17       29.60      1.68 o 
  14   3   1        0.53        1.10      1.10 o 
  15   3   1       53.15       52.53      2.20 o 
  16   3   1       16.07       17.29      2.14 o 
  17   3   1        1.69        1.26      1.28 o 
  18   3   1        3.02        1.45      1.33 o 
 -17   4   1        0.89        0.98      1.31 o 
 -16   4   1        4.66        3.90      1.35 o 
 -15   4   1       26.61       34.55      2.00 o 
 -14   4   1       44.98       45.30      2.13 o 
 -13   4   1        3.62        6.90      1.44 o 
 -12   4   1      173.82      171.83      3.44 o 
 -11   4   1        0.45        1.72      0.94 o 
 -10   4   1       93.77       96.72      2.16 o 
  -9   4   1       87.09       94.30      2.07 o 
  -8   4   1      241.19      228.48      3.05 o 
  -7   4   1        4.96        2.90      0.62 o 
  -6   4   1      141.86      137.69      2.76 o 
  -5   4   1        0.80        2.44      0.64 o 
  -4   4   1       91.93       99.55      1.69 o 
  -3   4   1       16.43       10.88      0.85 o 
  -2   4   1      443.75      465.71      3.86 o 
  -1   4   1       14.60       18.38      1.16 o 
   0   4   1      217.75      199.37      2.35 o 
   1   4   1       69.81       81.90      1.54 o 
   2   4   1        8.96        9.05      0.77 o 
   3   4   1       77.44       73.73      1.61 o 
   4   4   1        0.28       -0.43      0.56 o 
   5   4   1        2.03        1.43      0.62 o 
   6   4   1        1.40        0.46      0.89 o 
   7   4   1       18.69       17.56      0.97 o 
   8   4   1        4.03        2.86      0.86 o 
   9   4   1       11.95        7.34      0.99 o 
  10   4   1       15.73       18.60      1.45 o 
  11   4   1      289.77      265.87      4.15 o 
  12   4   1       37.76       44.97      2.10 o 
  13   4   1       15.39       19.81      1.64 o 
  14   4   1        0.16        2.19      1.48 o 
  15   4   1        3.37        6.11      2.30 o 
  16   4   1        4.17        4.62      1.52 o 
  17   4   1        5.78        3.72      1.48 o 
 -15   5   1        0.42       -1.19      2.69 o 
 -14   5   1        0.58        2.49      2.06 o 
 -13   5   1       21.12       21.66      1.76 o 
 -12   5   1        6.81        6.76      1.41 o 
 -11   5   1        7.26        7.31      1.36 o 
 -10   5   1        1.79        0.79      1.02 o 
  -9   5   1        8.92       11.36      1.22 o 
  -8   5   1        4.34        5.23      1.10 o 
  -7   5   1        1.40       -0.81      0.92 o 
  -6   5   1       30.88       31.98      1.59 o 
  -5   5   1        8.18        9.32      0.90 o 
  -4   5   1       10.72       11.10      1.41 o 
  -3   5   1        1.52        0.57      0.94 o 
  -2   5   1       20.78       22.38      1.18 o 
  -1   5   1       77.53       69.72      1.75 o 
   0   5   1      508.77      497.11      5.14 o 
   1   5   1        0.53       -0.78      0.78 o 
   2   5   1       27.85       30.79      1.25 o 
   3   5   1        1.90        1.46      0.77 o 
   4   5   1      188.00      189.76      2.54 o 
   5   5   1        4.87        5.69      0.88 o 
   6   5   1       11.50       11.43      1.15 o 
   7   5   1        0.37       -0.88      0.88 o 
   8   5   1        9.08        8.42      1.15 o 
   9   5   1        1.18        1.69      1.14 o 
  10   5   1       64.84       67.88      2.46 o 
  11   5   1        0.01        0.83      1.22 o 
  12   5   1       28.72       30.13      2.02 o 
  13   5   1        9.14        9.16      1.56 o 
  14   5   1        8.78       10.88      1.67 o 
  15   5   1        2.60        7.11      1.69 o 
 -12   6   1        3.45        0.30      1.76 o 
 -11   6   1        0.25       -1.52      1.52 o 
 -10   6   1        0.36       -1.40      1.40 o 
  -9   6   1        0.36       -1.76      1.93 o 
  -8   6   1        2.11       -0.21      1.32 o 
  -7   6   1        3.07        2.13      1.26 o 
  -6   6   1        2.09        0.21      1.33 o 
  -5   6   1        2.37        1.66      1.04 o 
  -4   6   1        0.00       -0.47      0.94 o 
  -3   6   1       55.42       57.20      1.93 o 
  -2   6   1       41.33       40.56      1.54 o 
  -1   6   1      145.84      152.46      3.30 o 
   0   6   1      143.00      143.38      2.53 o 
   1   6   1       31.88       31.81      1.41 o 
   2   6   1        0.32       -1.00      1.00 o 
   3   6   1        0.44        0.54      0.84 o 
   4   6   1        0.45        0.13      1.00 o 
   5   6   1        0.67        0.65      1.00 o 
   6   6   1        0.75        0.25      1.07 o 
   7   6   1        0.02       -1.13      1.13 o 
   8   6   1        0.00       -1.11      1.11 o 
   9   6   1        3.56        3.68      1.35 o 
  10   6   1       12.46       10.77      1.64 o 
  11   6   1       15.47       14.69      2.08 o 
  -6   7   1        0.70       -1.53      1.53 o 
  -5   7   1        0.86       -1.29      1.40 o 
  -4   7   1        0.00       -1.13      1.34 o 
  -3   7   1        0.36       -1.29      1.29 o 
  -2   7   1        0.10       -0.69      1.71 o 
  -1   7   1        3.31        3.62      2.21 o 
   0   7   1        3.04        2.34      1.32 o 
   1   7   1        0.70        1.12      2.32 o 
   2   7   1        5.42        6.09      1.34 o 
   3   7   1        1.58       -0.85      1.30 o 
   4   7   1        0.62        1.40      1.82 o 
   5   7   1        5.72        7.22      2.12 o 
   6   7   1        0.91       -0.73      1.56 o 
 -21   0   2       13.21       21.81      2.65 o 
 -20   0   2       26.30       26.32      3.47 o 
 -19   0   2      102.26       99.31      4.01 o 
 -18   0   2        0.02       -0.50      1.65 o 
 -17   0   2       76.12       79.92      2.42 o 
 -16   0   2      210.39      205.83      3.52 o 
 -15   0   2       59.95       56.14      2.03 o 
 -14   0   2      148.41      127.31      2.62 o 
 -13   0   2      614.39      608.85      7.86 o 
 -12   0   2      777.94      797.89      7.51 o 
 -11   0   2      932.34     1053.71     11.11 o 
 -10   0   2      123.54      131.90      2.23 o 
  -9   0   2      458.36      410.42      4.22 o 
  -8   0   2      402.33      335.49      4.00 o 
  -7   0   2     3463.13     3910.72     29.02 o 
  -6   0   2     1382.13     1326.21     11.42 o 
  -5   0   2     1246.28     1425.98     10.99 o 
  -4   0   2     4011.38     4081.55     31.45 o 
  -3   0   2     1337.58     1430.76     10.97 o 
  -2   0   2      187.23      152.22      1.44 o 
  -1   0   2     9816.12     9780.90     79.63 o 
   0   0   2       59.70       68.59      0.65 o 
   1   0   2     1298.93     1381.80     11.72 o 
   2   0   2     7939.23     7533.68     54.73 o 
   3   0   2      640.88      739.20      5.19 o 
   4   0   2    13282.28    12988.63     97.57 o 
   5   0   2      141.41      130.75      2.06 o 
   6   0   2      292.07      263.70      4.09 o 
   7   0   2       90.83       85.14      1.62 o 
   8   0   2      258.80      227.67      2.87 o 
   9   0   2     1460.85     1549.76     12.55 o 
  10   0   2      322.23      311.61     10.10 o 
  11   0   2      239.50      258.54      3.72 o 
  12   0   2      968.95      960.84      8.87 o 
  13   0   2      559.49      540.74      5.99 o 
  14   0   2      117.66      127.63      2.80 o 
  15   0   2       12.54       12.85      1.64 o 
  16   0   2      184.86      192.08      3.99 o 
  17   0   2        5.69        7.64      1.34 o 
  18   0   2        3.47        2.87      3.13 o 
  19   0   2        6.03        8.76      3.27 o 
  20   0   2        8.36        9.38      3.84 o 
 -21   1   2        3.60        5.38      1.92 o 
 -20   1   2       24.46       27.78      2.23 o 
 -19   1   2       27.85       29.97      1.56 o 
 -18   1   2       20.62       17.52      1.29 o 
 -17   1   2       68.63       67.40      1.97 o 
 -16   1   2        0.35        0.62      0.87 o 
 -15   1   2      155.45      134.96      2.34 o 
 -14   1   2       58.24       48.59      1.78 o 
 -13   1   2        4.45        0.65      0.59 o 
 -12   1   2        0.01        0.57      0.54 o 
 -11   1   2       16.78       17.33      0.77 o 
 -10   1   2      107.73       79.84      1.23 o 
  -9   1   2       60.73       50.99      1.05 o 
  -8   1   2       16.32       17.10      0.61 o 
  -7   1   2      399.43      432.97      2.65 o 
  -6   1   2      648.50      593.15      3.41 o 
  -5   1   2      278.44      258.51      2.19 o 
  -4   1   2     1352.38     1386.44      8.49 o 
  -3   1   2     2570.18     2599.18     13.22 o 
  -2   1   2       39.93       23.94      0.93 o 
  -1   1   2     5902.53     5896.70     31.41 o 
   0   1   2      224.15      235.32      1.76 o 
   1   1   2     6330.89     6336.28     32.29 o 
   2   1   2     3791.16     3794.63     19.34 o 
   3   1   2     3525.59     3675.33     20.26 o 
   4   1   2      281.02      320.91      2.01 o 
   5   1   2      199.55      220.44      1.73 o 
   6   1   2       39.34       46.77      0.79 o 
   7   1   2        3.24        2.52      0.37 o 
   8   1   2        0.61        1.19      0.39 o 
   9   1   2      194.50      204.88      1.99 o 
  10   1   2       79.42       62.95      1.23 o 
  11   1   2      117.58      117.40      1.89 o 
  12   1   2      457.35      440.34      3.56 o 
  13   1   2       42.19       37.49      1.19 o 
  14   1   2      172.22      162.92      2.17 o 
  15   1   2      118.15      111.73      1.90 o 
  16   1   2       61.37       55.87      2.12 o 
  17   1   2       54.63       56.45      2.21 o 
  18   1   2       32.62       32.68      1.81 o 
  19   1   2        9.00        6.83      1.48 o 
  20   1   2        0.15        0.34      2.38 o 
 -20   2   2        1.46       -0.85      1.57 o 
 -19   2   2       10.02        8.99      1.49 o 
 -18   2   2        6.64        6.03      1.31 o 
 -17   2   2        0.00       -0.42      0.93 o 
 -16   2   2        0.06        1.10      0.91 o 
 -15   2   2       61.56       64.89      1.87 o 
 -14   2   2      227.71      223.82      3.21 o 
 -13   2   2       49.51       44.24      1.50 o 
 -12   2   2       24.04       19.19      1.08 o 
 -11   2   2       51.00       62.28      2.02 o 
 -10   2   2        5.78        7.08      0.76 o 
  -9   2   2       68.46       64.90      1.43 o 
  -8   2   2      375.66      463.52      3.92 o 
  -7   2   2     1062.79     1120.97      7.56 o 
  -6   2   2       48.30       49.08      1.21 o 
  -5   2   2       26.18       33.54      1.00 o 
  -4   2   2       31.48       38.70      0.87 o 
  -3   2   2      949.86      983.03      6.55 o 
  -2   2   2      676.74      748.69      4.61 o 
  -1   2   2        1.08       -0.32      0.32 o 
   0   2   2      280.73      337.25      2.50 o 
   1   2   2     1172.55     1223.44      7.03 o 
   2   2   2      716.37      771.43      4.75 o 
   3   2   2        0.13        0.33      0.36 o 
   4   2   2       79.27       87.36      1.15 o 
   5   2   2        3.99        0.54      0.40 o 
   6   2   2        1.01        0.18      0.38 o 
   7   2   2      106.54      107.85      1.33 o 
   8   2   2        8.83        8.32      0.65 o 
   9   2   2       10.98        6.08      0.54 o 
  10   2   2      348.12      375.45      3.07 o 
  11   2   2       24.15       19.30      0.85 o 
  12   2   2        9.74       12.06      0.87 o 
  13   2   2       60.39       58.58      1.66 o 
  14   2   2       87.08       86.30      2.41 o 
  15   2   2        3.58        0.55      1.13 o 
  16   2   2        5.93        5.21      1.28 o 
  17   2   2        2.25        0.96      1.21 o 
  18   2   2        0.19       -1.37      1.37 o 
  19   2   2        2.36        2.75      1.38 o 
 -19   3   2        3.31        4.53      1.96 o 
 -18   3   2       28.32       27.03      1.85 o 
 -17   3   2        0.66        1.18      1.23 o 
 -16   3   2        0.52       -0.52      1.14 o 
 -15   3   2       74.79       76.88      2.01 o 
 -14   3   2      187.26      174.79      2.80 o 
 -13   3   2      126.34      113.22      3.04 o 
 -12   3   2       47.80       44.16      1.60 o 
 -11   3   2      176.45      151.54      2.41 o 
 -10   3   2       91.74       86.86      1.93 o 
  -9   3   2      119.02      136.68      2.22 o 
  -8   3   2        0.45        1.13      0.73 o 
  -7   3   2      178.27      199.02      2.51 o 
  -6   3   2       91.82       87.41      1.24 o 
  -5   3   2      532.03      599.43      4.87 o 
  -4   3   2      201.98      178.31      1.90 o 
  -3   3   2      523.27      607.41      5.00 o 
  -2   3   2        9.37        6.81      0.55 o 
  -1   3   2      525.24      524.10      3.81 o 
   0   3   2        0.10        0.33      0.45 o 
   1   3   2       75.31       62.59      1.26 o 
   2   3   2      272.24      277.61      2.52 o 
   3   3   2      589.37      690.01      5.23 o 
   4   3   2      344.47      379.79      3.10 o 
   5   3   2      312.49      385.49      3.12 o 
   6   3   2        0.59        0.28      0.49 o 
   7   3   2      231.82      234.60      2.31 o 
   8   3   2       11.69       16.57      0.76 o 
   9   3   2        5.09        4.40      0.61 o 
  10   3   2      196.55      187.00      3.46 o 
  11   3   2       55.54       57.17      1.59 o 
  12   3   2       29.98       21.15      1.52 o 
  13   3   2       18.71       19.32      2.15 o 
  14   3   2       18.99       19.31      1.60 o 
  15   3   2        1.82        2.05      1.19 o 
  16   3   2        9.06        9.17      2.35 o 
  17   3   2       14.03       14.87      1.75 o 
  18   3   2        7.92        7.67      1.73 o 
 -17   4   2        7.11        7.56      1.55 o 
 -16   4   2        0.10       -0.37      1.27 o 
 -15   4   2        2.42        3.50      1.27 o 
 -14   4   2        9.65        8.74      1.41 o 
 -13   4   2       16.92       19.42      1.33 o 
 -12   4   2      240.76      230.83      3.30 o 
 -11   4   2        0.12        0.36      0.94 o 
 -10   4   2       59.01       51.38      1.75 o 
  -9   4   2        6.49        7.66      0.97 o 
  -8   4   2       61.39       57.78      2.11 o 
  -7   4   2       16.54       19.42      1.61 o 
  -6   4   2       40.05       27.95      1.31 o 
  -5   4   2      455.31      414.59      3.56 o 
  -4   4   2       14.57       16.27      0.87 o 
  -3   4   2       51.45       44.22      1.28 o 
  -2   4   2       25.87       16.73      0.88 o 
  -1   4   2       12.16        9.48      0.93 o 
   0   4   2      139.68      128.38      2.03 o 
   1   4   2       49.85       48.16      1.28 o 
   2   4   2      179.67      182.12      2.23 o 
   3   4   2        2.94        4.53      0.74 o 
   4   4   2       31.67       34.56      1.17 o 
   5   4   2       45.18       49.82      1.32 o 
   6   4   2      141.53      131.73      1.94 o 
   7   4   2        1.56        1.04      0.65 o 
   8   4   2        6.06        7.99      0.97 o 
   9   4   2        4.02        2.08      0.92 o 
  10   4   2      537.42      499.05      6.87 o 
  11   4   2       40.69       39.88      2.35 o 
  12   4   2        2.38        1.79      1.20 o 
  13   4   2       24.12       21.63      1.74 o 
  14   4   2       32.85       31.44      1.94 o 
  15   4   2        2.16        2.09      1.37 o 
  16   4   2        0.71        1.07      1.44 o 
  17   4   2        6.41        5.81      1.60 o 
 -15   5   2       14.35       15.61      2.14 o 
 -14   5   2        0.97       -0.37      1.81 o 
 -13   5   2        1.56       -0.37      1.53 o 
 -12   5   2       14.21       17.20      1.93 o 
 -11   5   2        0.07        0.29      1.09 o 
 -10   5   2       20.67       22.20      1.52 o 
  -9   5   2       37.09       33.69      1.60 o 
  -8   5   2        5.89        9.08      1.15 o 
  -7   5   2        1.80        3.32      1.00 o 
  -6   5   2       17.04       17.49      1.36 o 
  -5   5   2        0.00       -0.16      0.76 o 
  -4   5   2      290.41      290.97      3.18 o 
  -3   5   2      102.31      105.92      2.01 o 
  -2   5   2      643.94      648.91      5.23 o 
  -1   5   2       23.49       24.36      1.30 o 
   0   5   2       27.06       26.91      1.33 o 
   1   5   2        0.01       -0.46      1.05 o 
   2   5   2       26.47       22.95      1.11 o 
   3   5   2       49.23       50.59      1.71 o 
   4   5   2        5.48        5.42      0.87 o 
   5   5   2        7.20        7.15      0.91 o 
   6   5   2       10.57        9.65      1.09 o 
   7   5   2        1.09       -0.23      0.92 o 
   8   5   2       56.74       51.50      2.15 o 
   9   5   2        9.17        8.71      1.37 o 
  10   5   2       72.48       62.49      2.41 o 
  11   5   2       90.50      101.55      2.97 o 
  12   5   2       19.32       23.52      1.86 o 
  13   5   2       31.37       32.75      2.08 o 
  14   5   2       39.03       43.02      2.36 o 
 -12   6   2        0.84       -1.05      1.58 o 
 -11   6   2        1.07       -1.58      1.58 o 
 -10   6   2        0.02       -1.34      1.34 o 
  -9   6   2        4.63        3.75      1.58 o 
  -8   6   2        2.92        4.15      1.38 o 
  -7   6   2        0.00       -1.25      1.25 o 
  -6   6   2        6.02        6.62      1.39 o 
  -5   6   2        8.78        9.23      1.44 o 
  -4   6   2        8.15        8.11      1.17 o 
  -3   6   2        2.29        2.22      0.99 o 
  -2   6   2        3.38        2.82      0.93 o 
  -1   6   2       62.53       62.52      2.05 o 
   0   6   2        1.65       -0.91      0.91 o 
   1   6   2        0.81       -0.64      0.86 o 
   2   6   2        3.05        3.83      1.01 o 
   3   6   2        6.65        7.08      1.23 o 
   4   6   2       68.09       69.93      2.16 o 
   5   6   2       49.90       51.05      1.99 o 
   6   6   2       19.25       22.74      2.67 o 
   7   6   2        1.26        1.96      1.25 o 
   8   6   2       30.69       26.57      1.85 o 
   9   6   2       10.77       13.23      1.88 o 
  10   6   2        0.22        3.19      1.43 o 
  11   6   2        9.84       11.65      1.79 o 
  -6   7   2        1.66        0.30      1.45 o 
  -5   7   2       21.49       22.77      1.97 o 
  -4   7   2       13.47       14.25      1.76 o 
  -3   7   2       12.39       12.33      1.69 o 
  -2   7   2        0.60        0.71      1.33 o 
  -1   7   2       25.65       29.50      2.53 o 
   0   7   2       37.67       41.30      1.91 o 
   1   7   2        2.50        4.95      1.50 o 
   2   7   2       17.58       23.02      1.81 o 
   3   7   2        0.00       -1.94      2.03 o 
   4   7   2        2.28       -1.06      1.48 o 
   5   7   2        4.63        6.10      1.82 o 
 -21   1   3       22.99       24.22      2.31 o 
 -20   1   3       14.17       18.36      1.70 o 
 -19   1   3        5.63        6.46      1.13 o 
 -18   1   3      155.47      159.39      2.78 o 
 -17   1   3        0.01       -0.19      1.15 o 
 -16   1   3       25.04       27.77      1.36 o 
 -15   1   3      215.91      197.58      2.78 o 
 -14   1   3      207.77      184.74      2.16 o 
 -13   1   3      164.50      147.36      2.15 o 
 -12   1   3      221.14      225.51      2.25 o 
 -11   1   3        1.45        0.35      0.53 o 
 -10   1   3      369.36      323.67      3.57 o 
  -9   1   3       80.53       98.10      1.27 o 
  -8   1   3      305.43      366.83      2.70 o 
  -6   1   3      296.73      273.96      1.82 o 
  -5   1   3      722.87      826.40      4.48 o 
  -4   1   3     4517.54     4596.81     22.79 o 
  -3   1   3      885.79      873.70      4.31 o 
  -2   1   3      107.51      147.04      1.37 o 
  -1   1   3     3265.99     3257.84     17.06 o 
   0   1   3       56.10       68.29      0.81 o 
   1   1   3     7822.50     7914.26     40.27 o 
   2   1   3     1298.25     1312.03      7.93 o 
   3   1   3        5.72        4.05      0.56 o 
   4   1   3      321.28      342.58      2.34 o 
   5   1   3      171.59      217.04      1.56 o 
   6   1   3       26.12       28.76      0.68 o 
   7   1   3      155.81      177.67      1.81 o 
   8   1   3        2.71        6.75      0.49 o 
   9   1   3       35.79       36.52      0.96 o 
  10   1   3       23.54       26.85      0.99 o 
  11   1   3      578.34      550.32      4.09 o 
  12   1   3        4.73        3.77      0.67 o 
  13   1   3      128.63      115.90      1.82 o 
  14   1   3       26.53       30.95      1.18 o 
  15   1   3        1.46        2.14      0.83 o 
  16   1   3        2.00        0.48      1.31 o 
  17   1   3        9.87        8.84      1.36 o 
  18   1   3        4.52        5.50      1.39 o 
  19   1   3        0.32       -0.27      1.93 o 
 -20   2   3        0.12        0.85      1.31 o 
 -19   2   3       44.92       49.39      2.32 o 
 -18   2   3        0.15        1.40      1.02 o 
 -17   2   3        0.41        1.24      0.92 o 
 -16   2   3       20.89       19.96      1.29 o 
 -15   2   3      257.17      240.90      3.23 o 
 -14   2   3       28.37       22.94      1.24 o 
 -13   2   3      284.57      257.18      3.13 o 
 -12   2   3      317.94      303.76      3.33 o 
 -11   2   3        4.06        3.14      0.78 o 
 -10   2   3        4.31        6.01      0.76 o 
  -9   2   3       32.24       24.46      1.04 o 
  -8   2   3       60.95       64.24      1.41 o 
  -7   2   3       10.40       11.83      0.73 o 
  -6   2   3       44.72       45.00      1.12 o 
  -5   2   3       10.26       18.22      0.55 o 
  -4   2   3       31.85       33.18      0.70 o 
  -3   2   3      326.97      399.82      2.82 o 
  -1   2   3       94.75       79.64      1.94 o 
   0   2   3     1688.41     1814.45     11.06 o 
   1   2   3     2981.30     3296.78     19.01 o 
   2   2   3      231.09      251.35      2.07 o 
   3   2   3      158.46      181.80      1.70 o 
   4   2   3      163.91      143.15      1.48 o 
   5   2   3        6.56       14.56      0.60 o 
   6   2   3        1.03       -0.08      0.36 o 
   7   2   3        5.46       12.14      0.60 o 
   8   2   3       20.86       21.60      0.77 o 
   9   2   3       14.03       17.18      0.76 o 
  10   2   3        8.58       10.69      0.67 o 
  11   2   3       52.22       52.35      1.21 o 
  12   2   3       30.26       30.56      1.03 o 
  13   2   3       12.12        9.96      1.20 o 
  14   2   3       61.35       56.45      2.12 o 
  15   2   3      144.82      130.54      2.96 o 
  16   2   3       43.08       44.62      2.02 o 
  17   2   3       27.82       26.64      2.12 o 
  18   2   3       12.56       14.28      1.61 o 
  19   2   3        0.17       -0.29      1.31 o 
 -19   3   3        9.73        9.59      2.40 o 
 -18   3   3        1.59        1.47      1.23 o 
 -17   3   3        0.01       -0.05      1.23 o 
 -16   3   3        4.51        6.99      1.45 o 
 -15   3   3        0.74        1.08      0.94 o 
 -14   3   3       16.33       14.33      1.20 o 
 -13   3   3      200.00      189.29      2.84 o 
 -12   3   3      115.11       98.21      2.06 o 
 -11   3   3       76.15       65.18      1.77 o 
 -10   3   3      128.14      131.48      2.42 o 
  -9   3   3       96.18      113.15      2.07 o 
  -8   3   3        2.71        0.91      0.68 o 
  -7   3   3       20.49       28.18      1.14 o 
  -6   3   3      232.53      229.08      2.46 o 
  -5   3   3      112.74      119.52      1.51 o 
  -4   3   3       16.30       19.69      0.76 o 
  -3   3   3       16.04       26.54      0.86 o 
  -2   3   3        0.38       -0.33      0.43 o 
  -1   3   3       14.73       17.19      0.84 o 
   0   3   3      362.25      428.95      3.32 o 
   1   3   3       45.60       49.66      1.28 o 
   2   3   3      925.02      972.28      6.16 o 
   3   3   3      157.34      149.66      1.77 o 
   4   3   3        1.24        1.10      0.58 o 
   5   3   3        0.01        0.52      0.49 o 
   6   3   3      108.60       97.46      1.48 o 
   7   3   3       12.12       16.15      0.76 o 
   8   3   3       56.26       60.98      1.25 o 
   9   3   3       37.48       33.64      1.04 o 
  10   3   3       35.51       27.56      1.18 o 
  11   3   3        9.12       10.32      1.31 o 
  12   3   3       53.22       55.22      2.07 o 
  13   3   3        0.14        0.18      1.04 o 
  14   3   3        0.70        0.07      1.16 o 
  15   3   3       12.92       15.60      1.79 o 
  16   3   3        8.00        7.73      1.49 o 
  17   3   3        2.90        0.67      1.34 o 
  18   3   3        0.02       -0.06      1.56 o 
 -18   4   3        0.22       -1.60      1.60 o 
 -17   4   3       24.22       25.98      2.35 o 
 -16   4   3        0.38       -0.12      1.52 o 
 -15   4   3       29.94       29.61      1.89 o 
 -14   4   3        5.26        9.49      1.18 o 
 -13   4   3        2.14        1.93      1.01 o 
 -12   4   3       11.34       11.34      1.23 o 
 -11   4   3       15.59       15.52      1.24 o 
 -10   4   3       15.60       14.55      1.18 o 
  -9   4   3        0.78       -0.49      0.82 o 
  -8   4   3        7.91        5.76      1.03 o 
  -7   4   3        1.96        1.70      0.83 o 
  -6   4   3        8.66        8.71      0.76 o 
  -5   4   3      108.07      116.44      1.78 o 
  -4   4   3      288.18      251.96      2.65 o 
  -3   4   3      371.33      366.57      3.11 o 
  -2   4   3      211.62      207.92      2.40 o 
  -1   4   3        0.17        0.07      0.58 o 
   0   4   3       32.73       31.82      1.11 o 
   1   4   3       60.60       59.33      1.35 o 
   2   4   3       11.45       18.44      0.88 o 
   3   4   3       11.77        8.01      0.75 o 
   4   4   3        9.86       14.27      0.83 o 
   5   4   3        0.40       -0.64      0.64 o 
   6   4   3      156.40      157.38      2.13 o 
   7   4   3       19.43       18.50      0.94 o 
   8   4   3       15.07       10.52      1.01 o 
   9   4   3        0.27        1.92      1.06 o 
  10   4   3       19.32       17.07      1.66 o 
  11   4   3       11.11        9.92      1.35 o 
  12   4   3       15.02       16.10      1.58 o 
  13   4   3       13.25       18.10      1.91 o 
  14   4   3        6.71        6.72      1.48 o 
  15   4   3        9.87       10.85      1.60 o 
  16   4   3       34.47       41.70      2.26 o 
 -15   5   3        0.72        1.10      1.76 o 
 -14   5   3       15.66       14.57      2.01 o 
 -13   5   3       12.95       12.99      1.93 o 
 -12   5   3       15.52       15.09      1.59 o 
 -11   5   3        0.14       -1.33      1.33 o 
 -10   5   3       20.17       17.39      1.58 o 
  -9   5   3        0.30       -0.91      0.91 o 
  -8   5   3       14.05       13.16      1.19 o 
  -7   5   3       81.17       74.21      2.05 o 
  -6   5   3      153.78      148.04      2.68 o 
  -5   5   3       53.19       50.43      1.81 o 
  -4   5   3       44.55       42.10      1.41 o 
  -3   5   3        0.98        0.77      0.77 o 
  -2   5   3      195.17      204.14      2.65 o 
  -1   5   3        6.40        7.19      1.09 o 
   0   5   3       52.81       51.09      1.85 o 
   1   5   3       15.80       16.93      1.38 o 
   2   5   3        0.34        0.60      0.72 o 
   3   5   3       18.93       17.08      1.05 o 
   4   5   3      304.84      295.02      3.23 o 
   5   5   3       37.77       37.37      1.41 o 
   6   5   3       14.72       15.56      1.24 o 
   7   5   3       62.07       57.17      2.22 o 
   8   5   3       98.15       98.28      2.71 o 
   9   5   3       43.48       37.76      1.96 o 
  10   5   3       12.70       12.59      1.52 o 
  11   5   3        0.14       -0.69      1.22 o 
  12   5   3        5.81        4.15      1.43 o 
  13   5   3        0.55        0.18      1.39 o 
  14   5   3        0.41       -0.72      1.45 o 
 -12   6   3        0.00       -1.39      1.58 o 
 -11   6   3        0.56       -1.53      1.53 o 
 -10   6   3       10.71        9.23      1.67 o 
  -9   6   3        5.90        6.17      1.54 o 
  -8   6   3       68.56       67.07      2.54 o 
  -7   6   3        0.01       -0.16      1.20 o 
  -6   6   3       22.90       24.45      1.79 o 
  -5   6   3        4.10        4.41      1.36 o 
  -4   6   3       15.36       16.05      1.58 o 
  -3   6   3       11.89       10.60      1.45 o 
  -2   6   3        0.02        1.12      0.96 o 
  -1   6   3       17.67       18.74      1.18 o 
   0   6   3       13.62       15.46      1.14 o 
   1   6   3        3.38        2.62      0.94 o 
   2   6   3       12.96       17.75      2.08 o 
   3   6   3        0.14       -0.23      1.38 o 
   4   6   3        1.33        2.56      1.22 o 
   5   6   3        0.11       -0.44      1.14 o 
   6   6   3       28.61       28.55      1.84 o 
   7   6   3        2.41        2.53      1.28 o 
   8   6   3       27.95       28.80      2.04 o 
   9   6   3        0.30       -0.11      1.26 o 
  10   6   3       20.95       20.40      1.90 o 
  11   6   3        2.55        2.41      1.49 o 
  -6   7   3        0.01       -1.40      1.40 o 
  -5   7   3        2.73       -0.55      1.42 o 
  -4   7   3        0.94       -0.49      1.41 o 
  -3   7   3        5.26        4.73      1.53 o 
  -2   7   3       21.06       24.58      1.94 o 
  -1   7   3        2.37        2.99      1.41 o 
   0   7   3       29.10       37.78      2.13 o 
   1   7   3        2.83        5.80      2.10 o 
   2   7   3        3.83        4.46      1.63 o 
   3   7   3        1.22        3.16      1.58 o 
   4   7   3        0.62        0.47      1.54 o 
   5   7   3        2.52        2.23      1.68 o 
 -21   0   4       14.20       11.62      2.63 o 
 -20   0   4       70.24       70.02      4.07 o 
 -19   0   4      169.10      159.32      4.64 o 
 -18   0   4        6.87       13.03      2.65 o 
 -17   0   4        2.38        3.40      1.12 o 
 -16   0   4      124.22      111.88      2.64 o 
 -15   0   4        0.12       -0.39      0.88 o 
 -14   0   4       78.34       78.39      2.74 o 
 -13   0   4        5.92        5.74      1.00 o 
 -12   0   4        9.71        6.88      0.91 o 
 -11   0   4      538.01      577.26      6.22 o 
 -10   0   4      592.82      508.00      5.19 o 
  -9   0   4      447.90      391.88      4.41 o 
  -8   0   4     3647.43     3728.93     38.49 o 
  -7   0   4     2580.15     2905.67     21.74 o 
  -6   0   4     3102.45     3062.57     22.77 o 
  -5   0   4        5.41        5.57      0.54 o 
  -4   0   4    12066.82    12398.89    113.23 o 
  -3   0   4     1346.48     1456.81     11.17 o 
  -2   0   4    16611.45    17094.28    185.43 o 
  -1   0   4      418.69      447.92      3.84 o 
   0   0   4     5137.84     5035.39     38.45 o 
   1   0   4     1157.10     1287.01      9.99 o 
   2   0   4     2061.56     2146.27     16.15 o 
   3   0   4      184.10      202.74      2.26 o 
   4   0   4     5534.55     5345.71     40.53 o 
   5   0   4     2424.90     2779.72     20.84 o 
   6   0   4     2473.35     2617.84     19.83 o 
   7   0   4     2230.29     2336.15     17.95 o 
   8   0   4      386.23      324.50      3.72 o 
   9   0   4        0.64        0.86      0.68 o 
  10   0   4       25.83       24.49      1.28 o 
  11   0   4       41.37       35.25      1.57 o 
  12   0   4      187.50      173.39      3.05 o 
  13   0   4       18.17       17.46      1.33 o 
  14   0   4       73.45       64.98      2.18 o 
  15   0   4        8.13       10.17      1.47 o 
  16   0   4       49.99       50.45      2.69 o 
  17   0   4        3.47        2.95      1.49 o 
  18   0   4       54.47       48.75      4.94 o 
  19   0   4       20.82       20.01      3.90 o 
 -21   1   4       15.08       18.07      1.79 o 
 -20   1   4        2.85        2.65      1.36 o 
 -19   1   4        4.35        4.33      1.09 o 
 -18   1   4        3.75        5.79      1.08 o 
 -17   1   4        4.85        4.35      0.96 o 
 -16   1   4       45.81       41.01      2.13 o 
 -15   1   4       28.38       30.57      1.36 o 
 -14   1   4      128.44      120.62      1.80 o 
 -13   1   4        2.07        2.57      0.60 o 
 -12   1   4        8.47       11.12      0.76 o 
 -11   1   4        2.66       -0.01      0.47 o 
 -10   1   4       59.66       70.83      1.17 o 
  -9   1   4      120.78      115.73      1.50 o 
  -8   1   4     2708.18     2763.12     16.18 o 
  -7   1   4      539.96      658.84      4.16 o 
  -6   1   4       94.78       96.47      0.96 o 
  -5   1   4      847.80      913.67      4.84 o 
  -4   1   4     3554.22     3509.75     17.52 o 
  -3   1   4     8306.66     8091.53     62.01 o 
  -2   1   4       22.50       31.13      0.71 o 
  -1   1   4      258.18      269.16      1.76 o 
   0   1   4     6109.78     6355.08     42.66 o 
   1   1   4       38.11       55.09      0.64 o 
   2   1   4       65.32       62.01      0.96 o 
   3   1   4      389.78      461.90      4.40 o 
   4   1   4     1309.73     1363.70      8.42 o 
   5   1   4       37.86       42.31      0.81 o 
   6   1   4      227.95      260.35      1.86 o 
   7   1   4      165.38      174.52      1.72 o 
   8   1   4      771.67      794.12      5.09 o 
   9   1   4      523.01      474.50      3.54 o 
  10   1   4        3.57        4.03      0.66 o 
  11   1   4       38.90       31.44      1.09 o 
  12   1   4      112.40      107.03      1.74 o 
  13   1   4      334.52      326.52      3.15 o 
  14   1   4      143.05      139.18      2.51 o 
  15   1   4       84.52       86.09      2.00 o 
  16   1   4       10.95       13.98      1.42 o 
  17   1   4      116.51      121.62      2.92 o 
  18   1   4        2.39        3.01      1.57 o 
  19   1   4       34.64       32.36      2.27 o 
 -20   2   4        0.22        0.89      1.34 o 
 -19   2   4       14.68       17.31      1.41 o 
 -18   2   4       35.79       43.81      2.07 o 
 -17   2   4       45.40       50.15      2.04 o 
 -16   2   4        5.24        5.86      1.04 o 
 -15   2   4       84.59       72.59      1.94 o 
 -14   2   4       86.17       88.60      2.01 o 
 -13   2   4       98.10       94.67      1.99 o 
 -12   2   4       24.87       25.82      1.21 o 
 -11   2   4      132.52      117.94      2.00 o 
 -10   2   4        2.89        4.55      0.74 o 
  -9   2   4       56.39       53.10      1.38 o 
  -8   2   4      462.23      498.84      4.16 o 
  -7   2   4       19.72       17.29      0.81 o 
  -6   2   4       52.10       52.64      1.23 o 
  -5   2   4      137.27      149.53      1.27 o 
  -4   2   4        7.44        8.17      0.41 o 
  -3   2   4      162.28      168.08      1.84 o 
  -2   2   4      223.45      201.87      1.58 o 
  -1   2   4      615.35      647.90      4.47 o 
   0   2   4     2671.79     2911.59     15.58 o 
   1   2   4      633.74      729.42      4.57 o 
   2   2   4       82.05       69.40      1.09 o 
   3   2   4      546.21      609.48      4.00 o 
   4   2   4      395.49      398.73      2.61 o 
   6   2   4       68.80       53.45      0.76 o 
   8   2   4        7.77       12.09      0.65 o 
   9   2   4       10.42       17.46      0.74 o 
  10   2   4       75.25       78.10      1.34 o 
  11   2   4       68.97       68.15      1.83 o 
  12   2   4      100.76       98.16      1.92 o 
  13   2   4       13.05       10.79      0.96 o 
  14   2   4       42.58       46.07      2.07 o 
  15   2   4       83.21       86.74      2.61 o 
  16   2   4        0.09       -0.76      1.14 o 
  17   2   4        3.24        1.43      1.25 o 
  18   2   4       74.55       78.83      2.73 o 
 -19   3   4       10.55       15.04      2.89 o 
 -18   3   4       12.12       15.18      1.86 o 
 -17   3   4        9.46       10.38      1.46 o 
 -16   3   4       16.09       17.00      2.07 o 
 -15   3   4       79.89       87.40      2.17 o 
 -14   3   4       11.42       10.66      1.12 o 
 -13   3   4        4.14        3.63      0.91 o 
 -12   3   4      159.14      163.65      2.59 o 
 -11   3   4       22.92       24.99      1.38 o 
 -10   3   4      228.23      221.90      2.88 o 
  -9   3   4       21.43       20.58      1.08 o 
  -8   3   4       71.77       77.13      1.70 o 
  -7   3   4       77.87       78.44      1.65 o 
  -6   3   4      312.85      315.60      3.22 o 
  -5   3   4      188.23      193.15      2.07 o 
  -4   3   4      507.34      461.57      3.27 o 
  -3   3   4      257.79      299.41      2.59 o 
  -2   3   4       34.11       36.23      0.97 o 
  -1   3   4      239.10      237.90      2.32 o 
   0   3   4     1298.29     1464.39      8.65 o 
   1   3   4      338.14      355.38      2.96 o 
   2   3   4      861.23      949.41      7.02 o 
   3   3   4      436.90      449.83      3.74 o 
   4   3   4      134.07      147.04      1.77 o 
   5   3   4       19.52       23.62      0.90 o 
   6   3   4      119.00      117.13      1.84 o 
   7   3   4      217.92      227.49      3.30 o 
   8   3   4      163.07      156.51      1.85 o 
   9   3   4        1.02       -0.32      0.68 o 
  10   3   4       68.41       65.98      1.72 o 
  11   3   4      486.50      482.87      5.59 o 
  12   3   4        3.73        3.43      1.16 o 
  13   3   4       11.77       13.95      1.47 o 
  14   3   4       14.82       11.10      1.57 o 
  15   3   4       66.33       72.00      2.51 o 
  16   3   4       23.26       26.82      1.89 o 
  17   3   4        4.83        6.17      1.54 o 
 -18   4   4        2.45        0.29      1.84 o 
 -17   4   4       30.61       32.54      2.76 o 
 -16   4   4        0.09       -1.52      1.52 o 
 -15   4   4        3.02        2.83      1.74 o 
 -14   4   4        1.70        3.14      1.20 o 
 -13   4   4       20.21       20.75      2.58 o 
 -12   4   4        4.49        4.60      1.07 o 
 -11   4   4      178.92      168.18      2.77 o 
 -10   4   4      199.29      199.67      4.56 o 
  -9   4   4        3.45        0.91      0.88 o 
  -8   4   4      124.96      120.31      2.27 o 
  -7   4   4       80.07       79.94      1.89 o 
  -6   4   4      738.58      751.37      5.34 o 
  -5   4   4        9.29        3.99      0.71 o 
  -4   4   4        0.80        1.36      0.63 o 
  -3   4   4      406.01      430.72      4.84 o 
  -2   4   4      557.74      574.48      4.42 o 
  -1   4   4        8.91       11.60      0.80 o 
   0   4   4       33.81       31.81      1.20 o 
   1   4   4       37.82       42.74      1.22 o 
   2   4   4       21.58       22.08      0.98 o 
   3   4   4       13.66       17.52      0.91 o 
   4   4   4      147.49      114.37      2.89 o 
   5   4   4        6.35        5.74      0.75 o 
   6   4   4      169.20      162.11      2.15 o 
   7   4   4       58.87       47.58      1.58 o 
   8   4   4        8.90       11.70      1.02 o 
   9   4   4       21.73       16.10      1.40 o 
  10   4   4       31.72       32.38      1.78 o 
  11   4   4       11.27        9.44      1.38 o 
  12   4   4       51.21       54.98      2.36 o 
  13   4   4       13.09       16.01      1.60 o 
  14   4   4        0.75        0.42      1.32 o 
  15   4   4       24.46       29.69      2.34 o 
  16   4   4        6.32        6.86      2.57 o 
 -15   5   4       17.78       20.62      3.56 o 
 -14   5   4        0.32        1.88      1.65 o 
 -13   5   4       22.32       20.85      2.48 o 
 -12   5   4        2.86        1.37      1.33 o 
 -11   5   4        0.18       -0.18      1.21 o 
 -10   5   4        1.77        2.99      1.26 o 
  -9   5   4      129.91      130.75      3.07 o 
  -8   5   4        0.25       -0.59      1.16 o 
  -7   5   4       74.88       72.47      2.39 o 
  -6   5   4       77.21       72.18      2.02 o 
  -5   5   4       29.44       27.98      1.41 o 
  -4   5   4       29.41       22.09      1.25 o 
  -3   5   4        0.22       -0.43      0.72 o 
  -2   5   4       20.09       23.29      1.11 o 
  -1   5   4        2.74        4.06      0.78 o 
   0   5   4       16.71       13.44      0.95 o 
   1   5   4       32.81       32.97      1.54 o 
   2   5   4       28.81       27.36      1.18 o 
   3   5   4        5.94        7.79      1.41 o 
   4   5   4       37.00       35.92      1.37 o 
   5   5   4       18.58       16.42      1.06 o 
   6   5   4       31.72       31.53      1.49 o 
   7   5   4      112.60      105.99      2.78 o 
   8   5   4       41.22       44.81      2.09 o 
   9   5   4        0.55        0.24      1.35 o 
  10   5   4       22.06       19.71      1.68 o 
  11   5   4        4.42        4.20      1.42 o 
  12   5   4        2.08        1.47      1.36 o 
  13   5   4       19.52       20.65      1.95 o 
  14   5   4        0.09       -1.88      1.88 o 
 -12   6   4        0.16       -1.21      1.64 o 
 -11   6   4        0.44       -1.78      1.78 o 
 -10   6   4        0.08       -1.64      1.80 o 
  -9   6   4       31.06       33.01      2.11 o 
  -8   6   4       16.24       15.72      1.72 o 
  -7   6   4        1.01        0.20      1.29 o 
  -6   6   4        0.10        1.61      1.23 o 
  -5   6   4        1.65        1.11      1.29 o 
  -4   6   4       27.26       30.11      1.88 o 
  -3   6   4       22.57       20.47      1.72 o 
  -2   6   4        9.26       13.01      1.26 o 
  -1   6   4       14.29       18.83      1.32 o 
   0   6   4        0.22        0.04      0.94 o 
   1   6   4        4.75        3.10      1.05 o 
   2   6   4        0.03       -0.93      0.93 o 
   3   6   4        0.86        0.75      0.94 o 
   4   6   4       18.47       23.04      1.61 o 
   5   6   4        6.97        8.00      1.39 o 
   6   6   4        1.62        2.72      1.28 o 
   7   6   4        3.58        0.51      1.26 o 
   8   6   4       11.37       14.43      1.69 o 
   9   6   4       20.98       24.21      1.94 o 
  10   6   4        0.70       -1.39      1.39 o 
  -6   7   4        0.14       -1.38      1.38 o 
  -5   7   4        1.46       -1.40      1.40 o 
  -4   7   4       21.90       22.17      2.53 o 
  -3   7   4        0.58        0.85      1.44 o 
  -2   7   4        0.88       -1.34      1.34 o 
  -1   7   4       13.14       17.82      1.81 o 
   0   7   4       25.00       30.39      2.02 o 
   1   7   4        2.32        4.27      2.12 o 
   2   7   4        7.66        5.03      1.74 o 
   3   7   4        4.88        2.86      1.69 o 
   4   7   4        0.77       -1.32      1.55 o 
 -21   1   5       68.10       75.67      2.81 o 
 -20   1   5        0.70       -0.06      1.60 o 
 -19   1   5       32.46       37.28      2.23 o 
 -18   1   5       21.75       28.15      1.45 o 
 -17   1   5        9.56        7.19      1.04 o 
 -16   1   5       14.47       20.19      1.26 o 
 -15   1   5      127.20      123.16      2.29 o 
 -14   1   5      450.75      404.78      3.84 o 
 -13   1   5        5.22        2.45      0.63 o 
 -12   1   5       61.68       72.72      1.32 o 
 -11   1   5      183.79      195.43      2.03 o 
 -10   1   5      136.60      145.39      1.67 o 
  -9   1   5     1488.55     1533.95     13.94 o 
  -8   1   5     1890.04     1930.71     10.69 o 
  -7   1   5      161.47      190.75      1.74 o 
  -6   1   5     2481.63     2694.62     16.87 o 
  -5   1   5      101.75       85.15      1.01 o 
  -4   1   5       82.23       73.69      1.23 o 
  -3   1   5     1730.82     1898.17     11.20 o 
  -2   1   5     1904.92     2162.89     14.12 o 
  -1   1   5      156.68      186.99      1.34 o 
   0   1   5     1265.90     1261.97      7.03 o 
   1   1   5     1197.35     1207.50      6.27 o 
   2   1   5      824.25      874.17      5.68 o 
   3   1   5     1103.95     1082.01      7.30 o 
   4   1   5     2685.77     2856.62     16.65 o 
   5   1   5       82.14      101.25      1.45 o 
   6   1   5     1123.17     1219.92      6.59 o 
   7   1   5       58.08       44.33      0.92 o 
   8   1   5      100.79      106.61      1.43 o 
   9   1   5      172.58      177.05      1.93 o 
  10   1   5       47.08       46.20      1.16 o 
  11   1   5      318.62      297.46      2.98 o 
  12   1   5       64.51       60.33      1.84 o 
  13   1   5      174.93      164.01      2.49 o 
  14   1   5      140.26      137.38      2.36 o 
  15   1   5       73.18       72.22      1.92 o 
  16   1   5        1.54        0.60      1.10 o 
  17   1   5        0.48        1.66      1.42 o 
  18   1   5        0.30        0.31      2.15 o 
  19   1   5       10.43        9.50      1.85 o 
 -20   2   5       32.35       36.27      1.79 o 
 -19   2   5       32.20       41.17      1.78 o 
 -18   2   5       38.43       45.32      1.84 o 
 -17   2   5        0.30        0.36      0.96 o 
 -16   2   5        8.48       10.09      1.53 o 
 -15   2   5       29.92       36.56      1.52 o 
 -14   2   5        2.67        2.92      0.88 o 
 -13   2   5       29.73       26.86      1.24 o 
 -12   2   5      339.91      298.18      3.30 o 
 -11   2   5       21.17       22.23      1.11 o 
 -10   2   5      109.04      102.70      1.85 o 
  -9   2   5      420.63      433.48      4.12 o 
  -8   2   5      129.16      125.03      1.84 o 
  -7   2   5      148.98      111.35      2.14 o 
  -6   2   5      235.72      228.37      2.03 o 
  -5   2   5      504.63      476.66      3.28 o 
  -4   2   5     1446.26     1535.96      8.78 o 
  -3   2   5       65.52       49.11      1.06 o 
  -2   2   5     1215.37     1415.68      7.54 o 
  -1   2   5     1388.79     1478.43      8.38 o 
   0   2   5     2301.18     2562.69     13.86 o 
   1   2   5      571.62      603.55      3.95 o 
   2   2   5     1983.18     2167.86     16.69 o 
   3   2   5     2964.77     3049.11     15.29 o 
   4   2   5     1088.63     1098.66      7.34 o 
   5   2   5       85.80       80.44      1.44 o 
   6   2   5      131.87      122.45      2.11 o 
   7   2   5      383.09      345.01      3.58 o 
   8   2   5      210.57      206.58      2.50 o 
   9   2   5       59.38       54.18      1.45 o 
  10   2   5      702.07      652.64      5.38 o 
  11   2   5      582.76      551.87      4.87 o 
  12   2   5      282.39      266.90      3.19 o 
  13   2   5       14.26       14.37      1.08 o 
  14   2   5       38.63       35.17      1.79 o 
  15   2   5        0.40       -1.08      1.08 o 
  16   2   5       12.27       11.99      1.46 o 
  17   2   5       46.47       47.55      2.21 o 
  18   2   5       13.76       11.83      1.67 o 
 -19   3   5        1.60        2.99      1.82 o 
 -18   3   5       16.83       24.67      1.80 o 
 -17   3   5       50.29       52.15      1.94 o 
 -16   3   5        0.60        1.69      0.99 o 
 -15   3   5       17.81       17.52      1.31 o 
 -14   3   5        1.48        3.30      1.01 o 
 -13   3   5       17.82       16.94      1.21 o 
 -12   3   5       11.53        8.70      1.34 o 
 -11   3   5       66.15       59.74      1.73 o 
 -10   3   5        0.10        0.20      0.79 o 
  -9   3   5       51.37       39.70      1.41 o 
  -8   3   5        0.07       -0.22      0.66 o 
  -7   3   5      187.97      163.05      2.48 o 
  -6   3   5       74.80       75.68      1.45 o 
  -5   3   5      117.51      125.21      1.54 o 
  -4   3   5      311.74      297.08      2.55 o 
  -3   3   5      948.54      911.96      5.83 o 
  -2   3   5       67.50       80.84      1.29 o 
  -1   3   5      535.05      620.75      4.37 o 
   0   3   5      101.68      109.82      1.52 o 
   1   3   5       19.70       23.94      0.87 o 
   2   3   5       96.81       93.82      1.46 o 
   3   3   5       99.37      132.31      1.86 o 
   4   3   5       94.49       88.66      1.43 o 
   5   3   5        4.57        2.89      0.58 o 
   6   3   5      325.23      347.88      3.64 o 
   7   3   5        8.36        7.30      0.91 o 
   8   3   5       12.42       13.74      0.98 o 
   9   3   5        0.07        0.64      0.74 o 
  10   3   5       52.94       58.62      1.71 o 
  11   3   5      113.27      109.40      2.70 o 
  12   3   5        7.15        6.65      1.24 o 
  13   3   5       81.43       83.65      2.58 o 
  14   3   5        0.95        1.19      1.23 o 
  15   3   5       20.49       21.85      1.73 o 
  16   3   5        4.99        3.52      1.40 o 
  17   3   5       21.12       24.35      1.94 o 
 -18   4   5        0.63        0.56      1.94 o 
 -17   4   5        2.50        2.97      1.77 o 
 -16   4   5        0.46        1.72      1.45 o 
 -15   4   5       11.97       11.65      1.48 o 
 -14   4   5       30.89       31.51      1.89 o 
 -13   4   5       52.67       49.42      2.19 o 
 -12   4   5        2.04        1.15      1.18 o 
 -11   4   5        9.81        8.47      1.31 o 
 -10   4   5      109.26      103.77      2.89 o 
  -9   4   5       38.17       35.95      1.47 o 
  -8   4   5      186.53      184.23      2.73 o 
  -7   4   5      360.97      352.57      3.84 o 
  -6   4   5        4.68        5.24      0.70 o 
  -5   4   5        0.27        0.72      0.60 o 
  -4   4   5       16.06       17.12      0.87 o 
  -3   4   5        0.11       -0.24      0.71 o 
  -2   4   5        8.59        8.61      0.76 o 
  -1   4   5        1.77        1.50      0.61 o 
   0   4   5      158.24      167.05      2.13 o 
   1   4   5      137.25      154.58      2.07 o 
   2   4   5       72.77       84.24      1.60 o 
   3   4   5       39.67       40.00      1.26 o 
   4   4   5       98.10       95.17      2.01 o 
   5   4   5        2.20        0.79      0.68 o 
   6   4   5        0.69        0.09      0.77 o 
   7   4   5      186.87      182.26      2.73 o 
   8   4   5        1.62        0.55      0.87 o 
   9   4   5       22.62       19.66      1.52 o 
  10   4   5       67.97       67.29      2.37 o 
  11   4   5        6.34        5.61      1.34 o 
  12   4   5        3.09        3.80      1.31 o 
  13   4   5        6.71       10.61      1.59 o 
  14   4   5        2.31        3.64      1.45 o 
  15   4   5       18.33       20.60      1.90 o 
 -15   5   5        1.96        0.13      1.65 o 
 -14   5   5        0.54        0.80      1.35 o 
 -13   5   5        3.73        1.93      1.40 o 
 -12   5   5       12.74       13.14      1.59 o 
 -11   5   5       28.06       21.41      1.75 o 
 -10   5   5       15.80       15.97      1.60 o 
  -9   5   5        0.08       -1.13      1.13 o 
  -8   5   5       27.78       25.53      1.76 o 
  -7   5   5       11.28        8.89      1.43 o 
  -6   5   5       13.31       12.76      1.38 o 
  -5   5   5        9.02        6.20      1.28 o 
  -4   5   5        4.99        3.87      0.93 o 
  -3   5   5        1.30        1.19      0.90 o 
  -2   5   5       50.59       53.35      1.77 o 
  -1   5   5        8.96        9.84      0.89 o 
   0   5   5        0.90        0.34      0.73 o 
   1   5   5       11.47       10.98      0.94 o 
   2   5   5       72.88       77.03      1.75 o 
   3   5   5        4.81       10.25      1.44 o 
   4   5   5       76.24       72.60      1.96 o 
   5   5   5        0.03       -0.88      0.88 o 
   6   5   5       59.09       51.93      2.21 o 
   7   5   5       14.85       13.00      1.48 o 
   8   5   5        4.75        6.19      1.34 o 
   9   5   5        6.29        7.05      1.42 o 
  10   5   5       33.79       30.30      1.92 o 
  11   5   5        4.00        2.74      1.46 o 
  12   5   5        4.80        6.10      1.54 o 
  13   5   5        3.36        2.49      1.55 o 
 -12   6   5        6.75        5.35      1.67 o 
 -11   6   5       11.31       13.17      2.26 o 
 -10   6   5        3.03        1.65      1.50 o 
  -9   6   5       27.74       32.35      2.11 o 
  -8   6   5        2.58        4.39      1.44 o 
  -7   6   5       36.87       37.48      2.09 o 
  -6   6   5        0.79       -1.47      1.47 o 
  -5   6   5        0.03        0.92      1.24 o 
  -4   6   5        1.01        2.34      1.31 o 
  -3   6   5       44.67       48.91      2.24 o 
  -2   6   5        0.02        0.39      0.97 o 
  -1   6   5        0.01       -0.53      0.94 o 
   0   6   5        1.96        4.53      1.35 o 
   1   6   5       36.62       37.18      1.67 o 
   2   6   5       16.37       17.89      1.40 o 
   3   6   5       30.40       32.27      1.80 o 
   4   6   5        2.16       -0.17      1.15 o 
   5   6   5       44.21       38.28      2.01 o 
   6   6   5        0.04       -1.07      1.68 o 
   7   6   5        5.20        2.20      1.32 o 
   8   6   5       13.94       15.56      1.71 o 
   9   6   5        0.20       -1.62      1.62 o 
  10   6   5        0.25       -0.82      1.48 o 
  -5   7   5        4.18        2.01      1.51 o 
  -4   7   5        0.00       -1.39      1.39 o 
  -3   7   5       25.67       25.61      2.10 o 
  -2   7   5        3.52        2.95      1.47 o 
  -1   7   5       30.68       36.82      2.23 o 
   0   7   5        0.00        1.59      1.87 o 
   1   7   5       11.32       14.61      1.64 o 
   2   7   5        0.44        1.25      3.56 o 
   3   7   5        0.56       -1.39      1.39 o 
 -21   0   6       85.53       89.71      5.62 o 
 -20   0   6        7.65        4.04      2.94 o 
 -19   0   6        8.08       11.15      3.77 o 
 -18   0   6        0.25        0.47      1.59 o 
 -17   0   6        1.31        3.05      1.70 o 
 -16   0   6      215.89      217.20      3.67 o 
 -15   0   6     1073.54      980.38      9.35 o 
 -14   0   6       65.28       59.82      2.52 o 
 -13   0   6       83.40       84.12      2.15 o 
 -12   0   6       17.14       16.75      1.19 o 
 -11   0   6      744.44      769.07      7.24 o 
 -10   0   6      404.42      459.28      4.83 o 
  -8   0   6      678.83      815.74      7.18 o 
  -6   0   6     2061.46     2269.67     17.29 o 
  -5   0   6      133.83      131.85      1.90 o 
  -4   0   6     1444.67     1437.71     11.25 o 
  -3   0   6     1432.19     1372.32     10.70 o 
  -2   0   6      849.33      887.99      7.23 o 
  -1   0   6        4.57        6.54      0.54 o 
   0   0   6      718.54      697.16      5.87 o 
   1   0   6       85.41       85.85      1.43 o 
   2   0   6     8630.38     8879.27     80.20 o 
   3   0   6      578.75      673.07      5.89 o 
   4   0   6     6163.93     6839.84     51.65 o 
   5   0   6      987.55     1025.49      8.61 o 
   7   0   6      676.02      784.26      7.15 o 
   8   0   6      394.27      376.46      4.26 o 
   9   0   6        1.46        3.26      0.81 o 
  10   0   6      214.20      251.00      3.59 o 
  11   0   6      441.85      453.16      5.30 o 
  12   0   6       94.71       89.29      2.31 o 
  13   0   6        0.65       -0.78      0.92 o 
  14   0   6      237.09      219.31      7.96 o 
  15   0   6      111.78      108.33      4.88 o 
  16   0   6        4.68        8.47      1.70 o 
  17   0   6        1.22        1.88      1.55 o 
  18   0   6      136.09      154.31      7.61 o 
 -21   1   6       48.89       59.18      3.40 o 
 -20   1   6       20.84       24.37      1.81 o 
 -19   1   6       21.74       24.97      1.44 o 
 -18   1   6       23.79       22.23      1.32 o 
 -17   1   6        6.99        7.22      1.07 o 
 -16   1   6        4.85        5.58      1.14 o 
 -15   1   6        2.60        1.15      0.92 o 
 -14   1   6        1.13        0.25      0.82 o 
 -13   1   6      207.17      202.85      2.85 o 
 -12   1   6      279.91      257.70      2.60 o 
 -11   1   6       49.73       54.86      1.35 o 
 -10   1   6       13.22       14.93      0.72 o 
  -9   1   6        0.60        2.20      0.49 o 
  -8   1   6       32.67       28.66      0.84 o 
  -7   1   6      154.16      141.50      1.50 o 
  -6   1   6      448.15      530.65      3.51 o 
  -5   1   6       49.29       36.71      0.75 o 
  -4   1   6        4.04        0.45      0.24 o 
  -3   1   6     1694.74     1775.70      9.89 o 
  -2   1   6      407.35      449.54      2.71 o 
  -1   1   6       16.05       21.65      0.63 o 
   0   1   6      648.12      688.32      4.19 o 
   1   1   6     1786.31     1931.51     10.55 o 
   2   1   6      163.18      201.40      1.79 o 
   3   1   6       92.91      108.09      1.67 o 
   4   1   6      582.91      649.02      4.67 o 
   5   1   6      157.76      143.68      1.81 o 
   6   1   6       56.71       47.97      1.19 o 
   7   1   6        0.04        0.32      0.33 o 
   8   1   6       85.83       88.86      1.31 o 
   9   1   6       24.98       27.74      0.92 o 
  10   1   6      365.99      332.03      2.95 o 
  11   1   6       12.32       10.10      0.92 o 
  12   1   6       83.67       73.92      1.79 o 
  13   1   6        6.57        5.83      0.94 o 
  14   1   6       39.42       37.87      1.55 o 
  15   1   6        1.89        1.89      0.91 o 
  16   1   6       18.57       18.89      1.88 o 
  17   1   6       56.70       57.37      2.76 o 
  18   1   6        6.16        7.39      1.71 o 
 -20   2   6        0.60        3.38      1.20 o 
 -19   2   6        0.19        0.94      1.13 o 
 -18   2   6        0.00        1.05      1.03 o 
 -17   2   6       30.59       36.29      1.61 o 
 -16   2   6        0.00       -0.36      1.06 o 
 -15   2   6       44.62       44.81      1.67 o 
 -14   2   6       83.68       81.80      1.92 o 
 -13   2   6        0.87        0.64      0.81 o 
 -12   2   6        4.16        3.10      1.10 o 
 -11   2   6      105.33      106.68      2.00 o 
 -10   2   6        6.01        4.39      0.76 o 
  -9   2   6      355.46      386.38      4.57 o 
  -8   2   6        5.47       11.20      0.61 o 
  -7   2   6     2338.53     2334.43     12.91 o 
  -6   2   6       47.46       42.60      1.05 o 
  -5   2   6     1169.36     1244.95      8.04 o 
  -4   2   6        3.79        0.80      0.45 o 
  -3   2   6      331.28      353.01      3.03 o 
  -2   2   6      195.31      254.05      2.44 o 
  -1   2   6      477.64      576.45      3.47 o 
   0   2   6     1040.63     1014.06      6.08 o 
   1   2   6      221.39      204.05      1.87 o 
   2   2   6       17.34       15.71      0.81 o 
   3   2   6       42.01       43.36      1.15 o 
   4   2   6        1.05        2.16      0.56 o 
   5   2   6       52.07       34.81      1.14 o 
   6   2   6      293.46      287.16      2.93 o 
   7   2   6      385.07      392.09      3.65 o 
   8   2   6       18.45       21.14      1.02 o 
   9   2   6      107.60      101.12      1.93 o 
  10   2   6      478.52      453.07      4.30 o 
  11   2   6       13.22       18.91      1.14 o 
  12   2   6       19.97       20.26      1.24 o 
  13   2   6       32.65       32.55      1.45 o 
  14   2   6       86.81       81.25      2.48 o 
  15   2   6        3.74        3.53      1.30 o 
  16   2   6        8.43        5.53      1.40 o 
  17   2   6       14.08       13.21      1.61 o 
  18   2   6        0.06       -1.43      1.51 o 
 -19   3   6       32.49       37.75      2.30 o 
 -18   3   6       12.82       17.04      2.96 o 
 -17   3   6       33.40       34.51      2.31 o 
 -16   3   6        0.97        1.16      1.20 o 
 -15   3   6       65.87       74.80      2.09 o 
 -14   3   6      115.26      110.20      2.40 o 
 -13   3   6       13.76       13.43      1.38 o 
 -12   3   6       58.64       58.62      2.00 o 
 -11   3   6      185.46      191.04      2.78 o 
 -10   3   6      201.33      191.18      2.71 o 
  -9   3   6        0.04       -0.71      0.71 o 
  -8   3   6      110.50       95.18      1.83 o 
  -7   3   6        0.05        0.31      0.44 o 
  -6   3   6        5.85        7.92      0.56 o 
  -5   3   6       18.96       23.66      0.95 o 
  -4   3   6       24.58       31.17      0.82 o 
  -3   3   6       57.14       65.56      1.13 o 
  -2   3   6      699.65      736.01      4.92 o 
  -1   3   6      142.99      154.10      1.85 o 
   0   3   6      158.39      160.74      1.82 o 
   1   3   6      621.53      653.70      4.56 o 
   2   3   6     1038.68     1060.28      6.67 o 
   3   3   6      730.99      749.78      5.08 o 
   4   3   6      105.03       94.05      1.41 o 
   5   3   6        2.01        4.80      0.77 o 
   6   3   6      262.91      267.85      3.07 o 
   7   3   6        6.90        7.97      0.88 o 
   8   3   6      141.00      131.60      2.27 o 
   9   3   6      100.83      102.91      2.11 o 
  10   3   6      469.79      430.67      5.27 o 
  11   3   6        1.39        3.15      1.18 o 
  12   3   6       55.87       53.65      2.13 o 
  13   3   6       12.64       10.94      1.49 o 
  14   3   6        3.99        2.44      1.67 o 
  15   3   6       15.93       15.33      1.72 o 
  16   3   6        2.08        1.20      1.34 o 
  17   3   6        8.75       10.25      1.67 o 
 -18   4   6       40.13       43.88      2.84 o 
 -17   4   6        8.10       10.30      2.66 o 
 -16   4   6        9.09       10.39      1.67 o 
 -15   4   6       12.65       16.22      2.06 o 
 -14   4   6       44.35       46.73      2.40 o 
 -13   4   6        8.92       12.18      1.53 o 
 -12   4   6       14.14       14.50      1.52 o 
 -11   4   6       27.45       25.19      1.67 o 
 -10   4   6       33.37       32.64      1.76 o 
  -9   4   6       28.56       26.91      1.62 o 
  -8   4   6        8.54       10.30      1.31 o 
  -7   4   6       11.81       12.40      1.34 o 
  -6   4   6       10.14        5.87      0.68 o 
  -5   4   6      264.67      265.84      2.64 o 
  -4   4   6      160.92      149.39      1.95 o 
  -3   4   6      140.00      138.06      1.90 o 
  -2   4   6        0.85       -0.55      0.55 o 
  -1   4   6       78.91       64.64      1.40 o 
   0   4   6        7.70        6.35      0.72 o 
   1   4   6        0.32       -0.15      0.63 o 
   2   4   6        5.99        4.83      0.73 o 
   3   4   6      102.40      105.11      1.80 o 
   4   4   6       32.64       31.26      1.17 o 
   5   4   6       46.07       44.78      1.55 o 
   6   4   6      216.29      203.25      2.87 o 
   7   4   6       36.80       36.58      1.52 o 
   8   4   6       12.50       11.65      1.09 o 
   9   4   6       56.15       50.62      2.09 o 
  10   4   6       95.27       93.83      2.85 o 
  11   4   6       85.93       83.81      2.62 o 
  12   4   6       29.16       32.45      2.00 o 
  13   4   6        0.00       -0.73      1.26 o 
  14   4   6       97.65      108.02      3.17 o 
  15   4   6        3.26        1.87      1.68 o 
 -15   5   6        0.00       -0.92      1.41 o 
 -14   5   6        9.30        7.56      2.15 o 
 -13   5   6        3.79        4.78      1.50 o 
 -12   5   6        0.65       -0.67      1.43 o 
 -11   5   6        0.19       -0.69      1.15 o 
 -10   5   6        9.80        8.84      1.54 o 
  -9   5   6        3.37        2.00      1.27 o 
  -8   5   6      178.82      184.43      3.63 o 
  -7   5   6       51.90       59.34      2.64 o 
  -6   5   6       38.64       39.38      1.93 o 
  -5   5   6       10.68       10.61      1.38 o 
  -4   5   6      218.12      220.54      3.08 o 
  -3   5   6       73.11       79.76      2.37 o 
  -2   5   6       25.83       30.33      1.38 o 
  -1   5   6       31.19       30.27      1.41 o 
   0   5   6       31.59       27.14      1.38 o 
   1   5   6       19.43       17.16      1.02 o 
   2   5   6       26.08       22.01      1.23 o 
   3   5   6      179.84      167.37      2.74 o 
   4   5   6        4.35        6.04      1.01 o 
   5   5   6       21.83       17.85      1.48 o 
   6   5   6       21.44       22.86      1.54 o 
   7   5   6       12.26       13.41      1.47 o 
   8   5   6       14.61       13.54      1.94 o 
   9   5   6        0.40       -1.16      1.43 o 
  10   5   6        5.63        8.05      1.53 o 
  11   5   6        6.93        4.86      1.50 o 
  12   5   6       19.38       23.87      1.98 o 
  13   5   6        3.25        0.93      1.55 o 
 -12   6   6        1.59        1.36      1.64 o 
 -11   6   6        1.15        0.06      1.55 o 
 -10   6   6       24.65       29.90      2.08 o 
  -9   6   6        4.68        4.54      1.61 o 
  -8   6   6        0.42       -0.63      1.35 o 
  -7   6   6       10.73        8.29      1.58 o 
  -6   6   6       12.70       14.30      1.70 o 
  -5   6   6       20.54       19.10      1.77 o 
  -4   6   6       18.88       22.74      1.95 o 
  -3   6   6        6.38        5.97      1.40 o 
  -2   6   6       33.23       34.19      1.61 o 
  -1   6   6        1.03        0.24      0.93 o 
   0   6   6        3.78        4.21      1.03 o 
   1   6   6        2.44        2.99      1.17 o 
   2   6   6       12.39       10.56      1.43 o 
   3   6   6        5.38        4.66      1.24 o 
   4   6   6        6.29        5.99      1.58 o 
   5   6   6        6.09        4.88      1.54 o 
   6   6   6        3.26        4.01      1.64 o 
   7   6   6        0.79        1.24      2.27 o 
   8   6   6        6.59        5.57      1.81 o 
   9   6   6       25.55       26.65      2.11 o 
  -5   7   6        2.06        1.62      1.54 o 
  -4   7   6        0.06       -1.36      1.36 o 
  -3   7   6        1.05       -2.26      2.26 o 
  -2   7   6        0.19       -1.34      1.34 o 
  -1   7   6        0.60        1.88      1.66 o 
   0   7   6        5.46        7.87      1.80 o 
   1   7   6        1.59       -0.73      1.79 o 
   2   7   6        2.64        5.72      2.52 o 
 -21   1   7        0.03        3.62      1.52 o 
 -20   1   7        0.10        0.58      1.36 o 
 -19   1   7        0.49        0.67      1.24 o 
 -18   1   7        3.44        3.23      1.04 o 
 -17   1   7        0.15        0.87      0.95 o 
 -16   1   7      115.77      104.19      2.16 o 
 -15   1   7      117.05       98.96      2.06 o 
 -14   1   7        0.85        1.85      0.79 o 
 -13   1   7        3.16       -0.60      0.60 o 
 -12   1   7      326.42      318.08      3.50 o 
 -11   1   7      116.08      125.98      1.69 o 
 -10   1   7        0.77        0.59      0.50 o 
  -9   1   7       52.82       53.14      1.29 o 
  -8   1   7      182.76      193.39      1.90 o 
  -7   1   7      285.21      299.66      2.51 o 
  -6   1   7     1362.34     1387.21      7.92 o 
  -5   1   7      815.68      804.02      4.91 o 
  -4   1   7       19.77       21.20      0.54 o 
  -3   1   7       74.29       86.71      0.91 o 
  -2   1   7     1293.19     1347.04      7.40 o 
  -1   1   7      144.59      200.50      2.60 o 
   0   1   7       54.36       54.31      1.16 o 
   1   1   7      243.89      227.98      2.81 o 
   2   1   7       53.79       59.66      0.90 o 
   3   1   7      428.79      466.79      3.67 o 
   4   1   7       49.22       46.79      1.13 o 
   5   1   7      225.70      216.75      2.56 o 
   6   1   7      189.60      191.54      2.25 o 
   7   1   7       79.24       70.36      1.77 o 
   8   1   7       19.00       20.98      0.79 o 
   9   1   7       52.87       43.13      1.10 o 
  10   1   7       99.35      105.58      1.97 o 
  11   1   7        7.10        5.07      0.86 o 
  12   1   7       25.18       21.64      1.19 o 
  13   1   7      107.39      104.39      2.11 o 
  14   1   7      124.16      127.19      2.43 o 
  15   1   7       38.12       34.40      1.69 o 
  16   1   7       37.16       40.35      2.34 o 
  17   1   7       35.92       40.44      2.40 o 
  18   1   7        3.32        3.85      1.68 o 
 -20   2   7        7.92       11.21      1.54 o 
 -19   2   7       78.52       92.29      2.46 o 
 -18   2   7       26.12       26.34      1.64 o 
 -17   2   7        3.12        4.24      1.05 o 
 -16   2   7        3.37        2.28      1.04 o 
 -15   2   7      177.34      174.46      2.73 o 
 -14   2   7        0.01        1.66      0.85 o 
 -13   2   7        3.69        3.65      0.90 o 
 -12   2   7        1.40       -0.92      0.92 o 
 -11   2   7      494.14      483.01      4.39 o 
 -10   2   7      188.14      187.75      2.89 o 
  -9   2   7        9.93        8.89      0.59 o 
  -8   2   7       35.83       40.41      1.02 o 
  -7   2   7      930.30      951.41      8.17 o 
  -6   2   7       23.74       18.65      0.82 o 
  -5   2   7      342.78      377.18      3.25 o 
  -4   2   7       34.27       24.36      0.95 o 
  -3   2   7      820.03      812.85      5.69 o 
  -2   2   7     1650.22     1647.96     10.28 o 
  -1   2   7      544.57      637.83      4.19 o 
   0   2   7      124.62      139.90      1.52 o 
   1   2   7      280.74      264.66      2.55 o 
   2   2   7       21.55       30.73      0.68 o 
   3   2   7       24.63       26.21      1.02 o 
   4   2   7       13.62       14.70      0.80 o 
   5   2   7       11.49        9.94      0.79 o 
   6   2   7        7.77       10.91      0.84 o 
   7   2   7      307.90      295.18      3.15 o 
   8   2   7      413.63      377.88      3.74 o 
   9   2   7      286.99      248.08      3.56 o 
  10   2   7       35.51       29.49      1.33 o 
  11   2   7      126.77      123.29      2.74 o 
  12   2   7       84.03       77.27      1.91 o 
  13   2   7       17.41       16.16      1.18 o 
  14   2   7       10.63       11.60      1.39 o 
  15   2   7        4.18        2.99      1.29 o 
  16   2   7        6.47        4.25      1.35 o 
  17   2   7        3.61        3.06      1.70 o 
 -19   3   7        0.23        0.44      2.24 o 
 -18   3   7       25.42       33.36      4.90 o 
 -17   3   7        0.21        0.61      1.68 o 
 -16   3   7        1.04       -0.10      1.72 o 
 -15   3   7       13.00       13.71      1.48 o 
 -14   3   7       16.88       20.37      1.58 o 
 -13   3   7       14.02       17.59      1.44 o 
 -12   3   7        3.86        6.21      1.17 o 
 -11   3   7       22.61       29.57      1.63 o 
 -10   3   7        1.36        0.62      0.86 o 
  -9   3   7        8.74        8.00      0.97 o 
  -8   3   7      361.20      336.48      3.35 o 
  -7   3   7       80.24       74.02      2.16 o 
  -6   3   7      162.18      163.33      2.12 o 
  -5   3   7       51.09       45.28      1.24 o 
  -4   3   7       66.88       73.49      1.49 o 
  -3   3   7        1.36       -0.07      0.56 o 
  -2   3   7       37.20       46.74      0.99 o 
  -1   3   7       74.10       59.95      1.14 o 
   0   3   7       11.29       15.48      0.99 o 
   1   3   7       47.96       55.18      1.18 o 
   2   3   7        0.01       -0.09      0.52 o 
   3   3   7       25.55       27.50      0.96 o 
   4   3   7       27.73       30.12      1.24 o 
   5   3   7       83.52       69.57      1.70 o 
   6   3   7      143.77      133.96      2.35 o 
   7   3   7       17.76       18.66      1.17 o 
   8   3   7      352.03      334.96      3.69 o 
   9   3   7       29.87       26.42      1.31 o 
  10   3   7        5.14        3.33      0.90 o 
  11   3   7       49.43       51.66      1.72 o 
  12   3   7        0.16       -1.13      1.13 o 
  13   3   7        2.33        0.16      2.17 o 
  14   3   7        4.83        5.52      1.41 o 
  15   3   7        6.60        7.34      1.53 o 
  16   3   7        0.16       -1.72      2.02 o 
 -17   4   7        0.32        2.54      1.43 o 
 -16   4   7       10.64        8.68      1.51 o 
 -15   4   7        7.60        8.02      2.59 o 
 -14   4   7        9.19        8.15      1.41 o 
 -13   4   7        8.73        7.94      1.38 o 
 -12   4   7        1.97       -0.39      1.14 o 
 -11   4   7       69.01       74.46      2.44 o 
 -10   4   7      263.06      244.84      3.93 o 
  -9   4   7       51.65       50.86      2.48 o 
  -8   4   7      138.33      131.69      2.87 o 
  -7   4   7       17.13       15.90      1.42 o 
  -6   4   7       63.45       58.20      1.57 o 
  -5   4   7      215.09      196.86      2.63 o 
  -4   4   7      511.77      522.38      5.98 o 
  -3   4   7      125.12      133.26      2.67 o 
  -2   4   7       23.36       21.50      0.94 o 
  -1   4   7      100.73      103.40      1.67 o 
   0   4   7        9.20        6.47      0.73 o 
   1   4   7      155.71      166.03      2.14 o 
   2   4   7      425.71      406.76      4.40 o 
   3   4   7       25.55       19.94      0.99 o 
   4   4   7       35.98       35.46      1.48 o 
   5   4   7      168.30      169.90      2.63 o 
   6   4   7        0.01        0.09      0.87 o 
   7   4   7       32.97       29.69      1.38 o 
   8   4   7        7.45        8.18      1.05 o 
   9   4   7       17.65       15.59      1.51 o 
  10   4   7        5.76        6.87      1.41 o 
  11   4   7        4.10        5.70      1.46 o 
  12   4   7       19.54       23.40      2.43 o 
  13   4   7        1.13        1.10      1.31 o 
  14   4   7        0.58       -0.85      1.42 o 
 -15   5   7       18.33       19.03      3.12 o 
 -14   5   7        1.55       -0.86      1.34 o 
 -13   5   7        0.26       -1.32      1.32 o 
 -12   5   7        3.84        4.41      1.46 o 
 -11   5   7        0.10       -1.24      1.24 o 
 -10   5   7        0.29       -1.12      1.12 o 
  -9   5   7        8.79        6.64      1.33 o 
  -8   5   7        1.52        1.60      1.18 o 
  -7   5   7        0.44        1.64      1.17 o 
  -6   5   7       42.87       38.35      1.93 o 
  -5   5   7        3.45        2.03      1.12 o 
  -4   5   7        0.96        1.80      0.90 o 
  -3   5   7        4.09        2.35      0.91 o 
  -2   5   7       70.19       72.78      1.96 o 
  -1   5   7        4.06        2.61      0.95 o 
   0   5   7        0.22        0.82      0.85 o 
   1   5   7        8.44        5.66      0.99 o 
   2   5   7      121.29      124.46      3.93 o 
   3   5   7       14.48       16.53      1.20 o 
   4   5   7       15.57       17.92      1.26 o 
   5   5   7        1.02       -0.90      0.90 o 
   6   5   7        9.33       10.33      1.19 o 
   7   5   7        0.11       -1.09      1.14 o 
   8   5   7       35.81       35.80      1.98 o 
   9   5   7        0.21       -1.02      1.26 o 
  10   5   7        0.55       -0.11      1.30 o 
  11   5   7       24.97       27.97      2.09 o 
  12   5   7        5.57        4.50      1.57 o 
 -11   6   7        0.04       -0.28      1.53 o 
 -10   6   7        7.54        5.24      1.60 o 
  -9   6   7        1.66       -1.15      1.34 o 
  -8   6   7        5.62        3.55      1.51 o 
  -7   6   7        0.06       -0.88      1.37 o 
  -6   6   7       27.87       27.54      2.39 o 
  -5   6   7        4.40        2.61      1.38 o 
  -4   6   7        0.73        0.61      1.29 o 
  -3   6   7        0.08        1.02      1.17 o 
  -2   6   7       26.84       29.31      1.56 o 
  -1   6   7        0.72       -0.86      0.95 o 
   0   6   7        1.92        4.41      1.21 o 
   1   6   7       33.17       36.28      1.93 o 
   2   6   7       23.76       23.30      1.67 o 
   3   6   7        3.08        2.69      1.68 o 
   4   6   7       24.56       21.11      2.01 o 
   5   6   7        0.73       -0.22      1.64 o 
   6   6   7        0.02       -1.39      1.39 o 
   7   6   7        5.37        3.84      2.39 o 
   8   6   7        1.74        2.25      2.25 o 
  -3   7   7        2.69        3.98      1.60 o 
  -2   7   7       11.11       14.81      2.21 o 
  -1   7   7        1.80        0.01      1.66 o 
   0   7   7        2.80        2.67      1.77 o 
 -21   0   8        5.58        4.42      2.19 o 
 -20   0   8        2.83        4.86      2.08 o 
 -19   0   8        0.33       -1.46      2.93 o 
 -18   0   8        0.62        0.18      1.51 o 
 -17   0   8        8.64        7.97      2.03 o 
 -16   0   8      132.08       94.93      2.51 o 
 -15   0   8       31.57       44.25      1.92 o 
 -14   0   8      172.82      148.33      2.94 o 
 -13   0   8      506.00      425.55      5.08 o 
 -12   0   8      715.37      687.03      6.91 o 
 -11   0   8       16.96       19.18      1.21 o 
 -10   0   8       74.53       48.75      1.60 o 
  -8   0   8       34.15       32.18      1.29 o 
  -7   0   8      595.08      608.19      5.78 o 
  -6   0   8      686.34      730.62      6.90 o 
  -5   0   8      145.28      160.57      2.80 o 
  -4   0   8        1.61        0.30      0.53 o 
  -3   0   8      365.76      429.57      4.22 o 
  -2   0   8      124.18      124.30      1.92 o 
   0   0   8       27.59       16.18      1.05 o 
   1   0   8      390.08      440.60      4.32 o 
   2   0   8       33.19       36.59      1.22 o 
   3   0   8       18.13       14.64      0.86 o 
   5   0   8       15.44       13.84      0.92 o 
   6   0   8      274.76      288.98      3.56 o 
   7   0   8        2.02        0.88      0.77 o 
   8   0   8       50.34       49.49      1.68 o 
   9   0   8       67.37       62.58      1.89 o 
  10   0   8       80.48       85.20      2.51 o 
  11   0   8       20.41       12.71      1.23 o 
  12   0   8      144.63      140.90      3.86 o 
  13   0   8        6.38        9.49      1.62 o 
  14   0   8      141.42      149.27      4.20 o 
  15   0   8       35.45       36.74      2.51 o 
  16   0   8       81.26       80.93      3.52 o 
  17   0   8       49.96       61.97      3.34 o 
 -21   1   8       16.75       17.80      2.22 o 
 -20   1   8       59.60       65.76      2.52 o 
 -19   1   8        1.62        3.55      1.29 o 
 -18   1   8        6.51        5.64      1.29 o 
 -17   1   8        0.15       -0.52      1.23 o 
 -16   1   8       29.21       24.52      1.34 o 
 -15   1   8        1.15        1.26      0.84 o 
 -14   1   8       69.12       63.67      1.70 o 
 -13   1   8        2.58        0.24      0.64 o 
 -12   1   8      193.33      178.39      2.11 o 
 -11   1   8      158.50      135.19      1.78 o 
 -10   1   8       57.43       61.83      1.51 o 
  -9   1   8      165.39      160.73      1.81 o 
  -8   1   8        4.98        4.20      0.53 o 
  -7   1   8      966.57      979.91      5.98 o 
  -6   1   8      645.06      705.77      4.53 o 
  -5   1   8      352.72      384.64      2.81 o 
  -4   1   8     1834.12     1886.85     13.14 o 
  -3   1   8        8.86        3.21      0.40 o 
  -2   1   8      480.07      519.00      3.46 o 
  -1   1   8      263.63      312.99      2.40 o 
   0   1   8      742.31      801.27      4.94 o 
   1   1   8       98.43      106.85      1.25 o 
   2   1   8       60.35       67.91      1.46 o 
   3   1   8      499.02      548.36      3.37 o 
   4   1   8       24.80       33.37      1.07 o 
   5   1   8       31.01       23.16      0.94 o 
   6   1   8       11.02       13.65      0.84 o 
   7   1   8      148.17      134.28      2.01 o 
   8   1   8      127.38      139.26      2.12 o 
  10   1   8      273.88      259.15      3.48 o 
  11   1   8       24.79       22.57      1.16 o 
  12   1   8        0.99        0.93      0.82 o 
  13   1   8        2.80        0.02      0.86 o 
  14   1   8       10.73        9.73      1.23 o 
  15   1   8        1.71        2.41      1.38 o 
  16   1   8        0.01        2.41      1.44 o 
  17   1   8        6.45        8.26      3.01 o 
 -20   2   8       11.95       18.11      1.70 o 
 -19   2   8        1.74        3.79      1.32 o 
 -18   2   8       18.43       20.34      1.62 o 
 -17   2   8        2.91        2.20      1.03 o 
 -16   2   8        3.90        3.28      1.01 o 
 -15   2   8        1.99        2.98      0.93 o 
 -14   2   8       16.18       17.16      1.12 o 
 -13   2   8       39.65       36.63      1.57 o 
 -12   2   8        0.47       -0.29      1.08 o 
 -11   2   8      118.36      118.73      2.12 o 
 -10   2   8        3.25        3.50      0.60 o 
  -9   2   8      162.32      157.68      1.83 o 
  -8   2   8      199.89      237.26      2.44 o 
  -7   2   8       54.33       41.05      1.19 o 
  -6   2   8       17.88       10.71      0.82 o 
  -5   2   8       21.04       14.25      0.75 o 
  -4   2   8        6.98        4.12      0.56 o 
  -3   2   8      803.78      883.71      6.16 o 
  -2   2   8       56.12       38.78      1.11 o 
  -1   2   8      317.79      279.34      2.34 o 
   0   2   8      149.50      129.48      1.72 o 
   1   2   8       49.50       61.71      1.09 o 
   2   2   8        1.28        0.23      0.39 o 
   3   2   8       75.43       82.54      1.63 o 
   4   2   8       68.93       71.42      1.68 o 
   5   2   8      288.62      280.97      2.99 o 
   6   2   8      244.08      235.89      2.81 o 
   7   2   8        2.04        2.16      0.79 o 
   8   2   8       41.64       41.38      1.43 o 
   9   2   8       75.44       68.08      1.81 o 
  10   2   8       17.32       23.42      2.13 o 
  11   2   8       10.41        7.59      1.00 o 
  12   2   8       49.50       42.32      1.63 o 
  13   2   8        4.52        1.92      0.97 o 
  14   2   8       28.21       29.92      1.85 o 
  15   2   8        6.91        6.62      1.46 o 
  16   2   8        9.86       15.58      1.91 o 
  17   2   8        0.33        4.65      1.90 o 
 -19   3   8        5.75       10.06      1.86 o 
 -18   3   8       26.82       31.29      2.65 o 
 -17   3   8        1.64        2.63      1.29 o 
 -16   3   8        0.54       -0.80      1.10 o 
 -15   3   8       38.55       37.50      2.30 o 
 -14   3   8        4.45        7.22      1.30 o 
 -13   3   8       59.18       56.15      2.18 o 
 -12   3   8        1.21        2.09      2.03 o 
 -11   3   8     1010.27      981.39     13.80 o 
 -10   3   8      182.94      171.38      3.20 o 
  -9   3   8      345.93      332.74      5.09 o 
  -8   3   8      737.39      727.78     13.65 o 
  -7   3   8       40.99       38.85      1.23 o 
  -6   3   8      199.85      202.56      2.46 o 
  -5   3   8       30.46       30.37      1.11 o 
  -4   3   8       20.62       27.09      1.07 o 
  -3   3   8      228.21      230.65      2.66 o 
  -2   3   8       43.93       37.62      1.56 o 
  -1   3   8        2.78        2.90      0.55 o 
   0   3   8        9.88        8.82      0.65 o 
   1   3   8       30.85       30.87      1.01 o 
   2   3   8       16.29       16.94      0.81 o 
   3   3   8      125.11      124.40      2.04 o 
   4   3   8      302.96      302.38      3.31 o 
   5   3   8       12.39       16.29      1.10 o 
   6   3   8      286.09      278.19      4.53 o 
   7   3   8      936.00      913.19      7.15 o 
   8   3   8       53.35       48.60      1.67 o 
   9   3   8        0.20        0.03      0.86 o 
  10   3   8       67.67       63.64      1.86 o 
  11   3   8        0.06        0.40      0.91 o 
  12   3   8       10.51       10.96      1.45 o 
  13   3   8        0.97        0.49      1.22 o 
  14   3   8       34.09       32.20      2.03 o 
  15   3   8        8.20        7.93      1.57 o 
 -17   4   8        0.91        1.64      1.40 o 
 -16   4   8       11.35       11.50      1.63 o 
 -15   4   8       26.36       29.80      1.92 o 
 -14   4   8        4.44        5.62      1.65 o 
 -13   4   8        0.51       -0.46      1.16 o 
 -12   4   8        0.76       -0.57      1.14 o 
 -11   4   8        3.07        2.25      1.27 o 
 -10   4   8       29.62       27.96      1.69 o 
  -9   4   8        0.32       -0.70      1.05 o 
  -8   4   8       88.12       80.92      3.19 o 
  -7   4   8       78.77       72.32      2.55 o 
  -6   4   8      226.67      221.76      3.94 o 
  -5   4   8        2.18        5.54      0.91 o 
  -4   4   8        0.54        0.33      0.79 o 
  -3   4   8       69.23       85.10      2.04 o 
  -2   4   8      190.48      177.91      2.58 o 
  -1   4   8       33.60       26.07      1.05 o 
   0   4   8       26.29       19.90      0.93 o 
   1   4   8       61.54       56.64      1.42 o 
   2   4   8      282.14      267.40      2.82 o 
   3   4   8      125.18      118.91      2.22 o 
   4   4   8       88.84       79.50      1.95 o 
   5   4   8        5.54        4.78      0.97 o 
   6   4   8       10.17       14.56      1.16 o 
   7   4   8       48.39       47.61      1.70 o 
   8   4   8       22.45       22.07      1.33 o 
   9   4   8        2.74        2.36      1.21 o 
  10   4   8        0.17       -0.08      1.21 o 
  11   4   8        0.07       -1.18      1.18 o 
  12   4   8        7.80       11.34      1.59 o 
  13   4   8       17.48       18.57      1.80 o 
  14   4   8       25.83       26.44      2.06 o 
 -15   5   8        9.45        8.14      1.73 o 
 -14   5   8        0.14       -1.39      1.39 o 
 -13   5   8       20.85       25.34      2.01 o 
 -12   5   8        9.12       10.13      1.62 o 
 -11   5   8        9.05        8.89      1.50 o 
 -10   5   8        5.96        6.64      1.47 o 
  -9   5   8        2.20        3.78      1.33 o 
  -8   5   8        3.04        3.13      1.24 o 
  -7   5   8       24.83       24.44      1.71 o 
  -6   5   8       17.93       20.37      1.58 o 
  -5   5   8       12.19        9.94      1.36 o 
  -4   5   8       70.14       71.17      1.93 o 
  -3   5   8       19.42       18.99      1.24 o 
  -2   5   8       36.35       40.91      1.59 o 
  -1   5   8        0.05       -0.84      0.84 o 
   0   5   8       59.09       50.72      1.78 o 
   1   5   8        2.64        2.31      1.09 o 
   2   5   8       18.72       16.15      1.45 o 
   3   5   8       15.49       16.37      1.48 o 
   4   5   8        1.57        1.68      0.92 o 
   5   5   8        4.89        2.92      1.01 o 
   6   5   8        0.70       -0.95      0.95 o 
   7   5   8        6.03        4.93      2.28 o 
   8   5   8        1.97        1.43      1.24 o 
   9   5   8        0.04       -1.09      1.23 o 
  10   5   8       12.91       11.21      1.75 o 
  11   5   8       13.89       13.54      1.83 o 
 -11   6   8        4.19        1.45      1.55 o 
 -10   6   8        4.50        2.61      1.59 o 
  -9   6   8        0.01        0.47      1.47 o 
  -8   6   8        0.93       -1.60      1.60 o 
  -7   6   8       14.71       17.48      1.89 o 
  -6   6   8       22.22       24.11      2.29 o 
  -5   6   8       15.94       23.79      2.16 o 
  -4   6   8       20.55       21.39      2.19 o 
  -3   6   8        0.00        1.10      1.22 o 
  -2   6   8        4.48        6.43      1.16 o 
  -1   6   8        0.01       -1.04      1.04 o 
   0   6   8        1.88        1.14      1.18 o 
   1   6   8        4.69        4.48      1.26 o 
   2   6   8        0.01        0.59      1.19 o 
   3   6   8        0.11        0.70      1.20 o 
   4   6   8        2.89        0.80      1.56 o 
   5   6   8        6.58        6.02      1.77 o 
   6   6   8       12.28       14.29      2.24 o 
   7   6   8        0.01       -1.68      1.68 o 
   8   6   8       44.99       53.74      3.08 o 
 -21   1   9        8.43       11.87      3.19 o 
 -20   1   9        1.11        1.41      1.37 o 
 -19   1   9       10.04       12.12      1.48 o 
 -18   1   9       22.17       19.17      1.36 o 
 -17   1   9        1.26        1.26      0.98 o 
 -16   1   9       31.84       37.83      1.58 o 
 -15   1   9        4.35        2.73      0.91 o 
 -14   1   9       24.90       19.22      1.11 o 
 -13   1   9       76.39       65.21      1.46 o 
 -12   1   9        5.01        6.75      0.76 o 
 -11   1   9       11.88        7.68      0.75 o 
 -10   1   9       17.72       18.09      0.91 o 
  -9   1   9        0.13       -0.48      0.50 o 
  -8   1   9      130.79      118.97      1.58 o 
  -7   1   9       12.29        6.03      0.53 o 
  -6   1   9        0.80        2.03      0.45 o 
  -5   1   9      233.07      252.51      2.16 o 
  -4   1   9      384.46      393.25      3.28 o 
  -3   1   9      183.73      232.29      2.10 o 
  -2   1   9      228.26      232.05      2.05 o 
  -1   1   9       56.99       49.25      1.00 o 
   0   1   9     1068.63     1108.96      6.59 o 
   1   1   9       73.16       87.83      1.33 o 
   2   1   9      578.44      590.59      3.98 o 
   3   1   9      113.90      129.30      1.45 o 
   4   1   9       39.75       32.31      1.14 o 
   5   1   9       14.29       21.48      1.15 o 
   6   1   9       20.72       21.64      1.03 o 
   7   1   9       10.61       17.38      0.98 o 
   8   1   9       55.89       48.68      1.50 o 
   9   1   9        6.70        9.42      0.93 o 
  10   1   9        1.62        0.65      0.77 o 
  11   1   9      156.47      137.53      2.35 o 
  12   1   9        9.71        9.23      1.02 o 
  13   1   9        1.01        0.27      0.97 o 
  14   1   9        4.86        6.78      1.22 o 
  15   1   9       78.72       78.00      2.47 o 
  16   1   9        0.38       -0.69      1.57 o 
  17   1   9        0.00        1.82      1.67 o 
 -20   2   9        9.62       15.13      2.73 o 
 -19   2   9        1.35        1.36      1.95 o 
 -18   2   9        5.04        5.36      1.34 o 
 -17   2   9       15.11       14.85      1.45 o 
 -16   2   9        8.56       11.72      1.34 o 
 -15   2   9        0.32       -0.89      0.89 o 
 -14   2   9      127.14      116.24      2.25 o 
 -13   2   9       23.41       26.90      1.34 o 
 -12   2   9      150.16      154.07      2.47 o 
 -11   2   9      857.42      814.04      6.63 o 
 -10   2   9      256.74      263.67      2.54 o 
  -9   2   9      225.61      220.20      2.21 o 
  -8   2   9      400.49      387.26      3.58 o 
  -7   2   9      265.67      250.47      3.55 o 
  -6   2   9      288.03      292.52      3.21 o 
  -5   2   9       70.13       84.05      1.52 o 
  -4   2   9        2.83        5.55      0.61 o 
  -3   2   9        0.03        0.56      0.65 o 
  -2   2   9       80.57       97.28      1.60 o 
  -1   2   9      471.17      524.18      3.73 o 
   0   2   9      499.70      524.45      3.75 o 
   1   2   9       49.87       47.79      1.06 o 
   2   2   9      556.36      570.22      4.57 o 
   3   2   9      599.60      611.64      4.90 o 
   4   2   9      250.89      237.30      2.76 o 
   5   2   9      168.56      174.30      2.46 o 
   6   2   9     1087.63     1030.12      7.52 o 
   7   2   9      317.07      279.69      3.24 o 
   8   2   9        0.01       -0.72      0.72 o 
   9   2   9        0.02        0.23      0.75 o 
  10   2   9      201.40      187.55      2.98 o 
  11   2   9       41.27       40.15      1.57 o 
  12   2   9        0.15       -0.82      0.82 o 
  13   2   9        1.62        1.12      1.17 o 
  14   2   9       36.10       41.77      2.11 o 
  15   2   9       49.16       48.74      2.74 o 
  16   2   9        4.95        6.75      1.84 o 
 -19   3   9        0.93        2.18      2.31 o 
 -18   3   9        0.45        0.11      1.88 o 
 -17   3   9        0.83        0.65      1.27 o 
 -16   3   9        6.31        3.95      1.28 o 
 -15   3   9       13.32       15.53      1.49 o 
 -14   3   9        2.59        0.91      1.17 o 
 -13   3   9       11.29        7.55      1.53 o 
 -12   3   9       25.69       22.96      1.60 o 
 -11   3   9      120.64      106.99      3.08 o 
 -10   3   9       24.25       31.78      1.92 o 
  -9   3   9      434.44      402.15      4.85 o 
  -8   3   9        2.71        3.23      1.27 o 
  -7   3   9       76.90       70.49      1.58 o 
  -6   3   9      304.88      285.19      3.06 o 
  -5   3   9      162.54      180.78      2.38 o 
  -4   3   9       17.67       13.77      0.88 o 
  -3   3   9      217.24      221.94      2.86 o 
  -2   3   9      182.82      177.15      2.99 o 
  -1   3   9       17.77       20.10      0.84 o 
   0   3   9      216.95      192.95      2.11 o 
   1   3   9      364.56      351.91      3.05 o 
   2   3   9      151.85      132.00      2.16 o 
   3   3   9        7.63        4.89      1.08 o 
   4   3   9      972.26      922.54      9.58 o 
   5   3   9       41.69       46.68      2.02 o 
   6   3   9       63.86       69.98      2.19 o 
   7   3   9       98.61       98.75      2.12 o 
   8   3   9       34.67       33.47      1.44 o 
   9   3   9       17.39       19.72      1.25 o 
  10   3   9        4.96        4.49      1.02 o 
  11   3   9        5.50        8.09      1.13 o 
  12   3   9        3.43        7.43      1.45 o 
  13   3   9        0.02        0.98      1.28 o 
  14   3   9        9.57        9.33      2.08 o 
  15   3   9       12.13       14.71      2.06 o 
 -17   4   9        0.72        1.65      1.40 o 
 -16   4   9       12.28       16.26      1.73 o 
 -15   4   9       37.90       41.12      2.17 o 
 -14   4   9        2.20        2.19      1.32 o 
 -13   4   9        1.92        0.51      1.20 o 
 -12   4   9        1.17       -0.16      1.17 o 
 -11   4   9        6.01        3.71      1.56 o 
 -10   4   9       14.96       13.23      1.75 o 
  -9   4   9       52.82       49.00      2.12 o 
  -8   4   9       40.62       35.51      1.83 o 
  -7   4   9       35.81       36.73      1.85 o 
  -6   4   9      161.37      149.08      3.11 o 
  -5   4   9        6.39        7.30      0.92 o 
  -4   4   9       31.74       36.77      1.38 o 
  -3   4   9       19.66       24.72      1.22 o 
  -2   4   9       29.98       26.20      1.29 o 
  -1   4   9       69.60       58.92      1.66 o 
   0   4   9       53.87       49.40      1.58 o 
   1   4   9        1.13       -0.68      0.68 o 
   2   4   9       61.56       59.58      1.73 o 
   3   4   9      126.06      114.59      2.21 o 
   4   4   9        5.47        1.15      0.89 o 
   5   4   9        0.07       -0.75      0.86 o 
   6   4   9       68.33       69.43      1.92 o 
   7   4   9       25.70       21.16      1.31 o 
   8   4   9        2.66       -0.20      1.09 o 
   9   4   9        0.29       -0.94      0.94 o 
  10   4   9       12.00       13.73      1.58 o 
  11   4   9        0.61       -1.06      1.30 o 
  12   4   9       13.36       10.06      1.62 o 
  13   4   9        0.79       -1.62      1.62 o 
 -15   5   9       13.57       22.90      6.96 o 
 -14   5   9        4.12        4.86      1.64 o 
 -13   5   9        2.94        2.69      1.51 o 
 -12   5   9       13.97       12.76      1.73 o 
 -11   5   9       16.00       18.07      1.82 o 
 -10   5   9        5.25        2.85      1.37 o 
  -9   5   9        0.99       -0.21      1.22 o 
  -8   5   9       13.96       14.36      1.61 o 
  -7   5   9        0.69       -1.11      1.11 o 
  -6   5   9        0.08       -0.98      1.09 o 
  -5   5   9        2.68        2.46      1.17 o 
  -4   5   9        3.76        2.22      0.88 o 
  -3   5   9        0.91        0.00      0.92 o 
  -2   5   9        2.56        3.38      0.94 o 
  -1   5   9        8.29        7.78      1.07 o 
   0   5   9        1.12        1.54      1.08 o 
   1   5   9        2.21        2.38      1.09 o 
   2   5   9      107.72      104.45      2.88 o 
   3   5   9        3.87        5.08      1.18 o 
   4   5   9        0.03       -0.12      1.02 o 
   5   5   9        6.74        7.67      1.32 o 
   6   5   9       42.57       45.53      2.14 o 
   7   5   9        6.56        5.15      1.41 o 
   8   5   9       13.90       11.74      1.58 o 
   9   5   9       16.20       17.64      2.43 o 
  10   5   9        0.92        0.24      2.48 o 
  11   5   9        0.70       -1.13      1.47 o 
 -11   6   9       11.33        9.54      5.31 o 
 -10   6   9        0.00       -0.61      1.44 o 
  -9   6   9        5.09        3.29      1.56 o 
  -8   6   9        0.20       -0.45      1.40 o 
  -7   6   9        6.86        5.27      1.56 o 
  -6   6   9       12.92       14.67      1.76 o 
  -5   6   9        0.12        0.67      1.33 o 
  -4   6   9        8.55        6.75      1.47 o 
  -3   6   9       25.48       26.54      1.91 o 
  -2   6   9        7.41       11.11      1.85 o 
  -1   6   9        6.29        6.94      1.33 o 
   0   6   9        9.51       16.56      1.58 o 
   1   6   9        0.18       -0.90      1.17 o 
   2   6   9        0.50        0.10      1.17 o 
   3   6   9        0.66       -1.42      1.42 o 
   4   6   9       11.43       17.15      2.26 o 
   5   6   9        2.77        3.33      2.17 o 
   6   6   9       20.96       22.61      2.37 o 
   7   6   9        0.42       -1.19      1.56 o 
 -21   0  10       70.51       74.29      4.09 o 
 -20   0  10       13.84       17.02      5.79 o 
 -19   0  10       35.26       36.72      2.73 o 
 -18   0  10        3.81        1.41      2.43 o 
 -17   0  10      146.59      158.25      4.24 o 
 -16   0  10        4.70        2.21      1.14 o 
 -15   0  10      152.05      154.60      3.89 o 
 -14   0  10       25.63       19.02      1.40 o 
 -13   0  10       53.75       45.90      1.84 o 
 -12   0  10       18.01       19.74      1.83 o 
 -11   0  10      281.61      256.03      3.64 o 
 -10   0  10        6.76        8.07      0.97 o 
  -9   0  10        4.96        2.10      0.83 o 
  -8   0  10      708.35      733.09      6.99 o 
  -7   0  10      502.48      484.68      5.08 o 
  -6   0  10      390.20      379.86      6.00 o 
  -5   0  10      108.83      145.63      2.35 o 
  -4   0  10      251.40      261.37      5.04 o 
  -3   0  10      250.13      330.79      5.42 o 
  -2   0  10        7.06        5.22      0.75 o 
  -1   0  10      815.10      822.58      7.31 o 
   0   0  10        0.45       -0.06      1.11 o 
   1   0  10       18.13       15.87      0.97 o 
   2   0  10      997.01     1035.93      8.94 o 
   3   0  10       31.97       41.41      1.50 o 
   4   0  10       12.58       10.38      0.94 o 
   5   0  10       47.60       54.32      1.72 o 
   6   0  10      611.52      551.75     11.80 o 
   7   0  10        1.89        0.80      0.83 o 
   8   0  10       82.09       93.36      2.24 o 
   9   0  10       15.88       21.07      1.80 o 
  10   0  10       96.35       65.01      3.71 o 
  11   0  10       99.37      108.68      3.54 o 
  12   0  10      201.55      178.70      4.55 o 
  13   0  10      153.41      150.39      8.26 o 
  14   0  10       67.92       68.36      3.26 o 
  15   0  10        0.96        0.86      1.65 o 
  16   0  10        0.23       -0.28      1.66 o 
 -20   1  10        0.01        0.04      1.42 o 
 -19   1  10        2.83        2.15      1.43 o 
 -18   1  10        0.26       -0.98      0.98 o 
 -17   1  10        8.57       12.12      1.20 o 
 -16   1  10       64.85       64.35      1.98 o 
 -15   1  10      137.63      125.35      2.31 o 
 -14   1  10        1.90        0.81      1.01 o 
 -13   1  10        0.60       -0.74      0.74 o 
 -12   1  10       42.77       31.94      1.16 o 
 -11   1  10      194.67      174.92      2.13 o 
 -10   1  10      142.14      152.98      1.91 o 
  -9   1  10        3.32        2.18      0.59 o 
  -8   1  10      264.96      262.75      2.45 o 
  -7   1  10       54.45       58.94      1.13 o 
  -6   1  10      476.65      435.64      3.26 o 
  -5   1  10        3.47        3.48      0.48 o 
  -3   1  10        1.43       -0.38      0.38 o 
  -2   1  10      240.93      255.90      2.26 o 
  -1   1  10     1261.90     1259.92      9.10 o 
   0   1  10      527.82      527.55      4.10 o 
   1   1  10       21.11       20.07      0.76 o 
   2   1  10     1213.06     1237.67      8.75 o 
   3   1  10      361.19      344.28      2.78 o 
   4   1  10      718.36      689.40      4.66 o 
   5   1  10       28.40       31.23      1.28 o 
   6   1  10       39.83       36.95      1.32 o 
   7   1  10       70.72       60.18      1.63 o 
   8   1  10        0.19       -0.69      0.69 o 
   9   1  10       10.10        8.78      0.94 o 
  10   1  10       22.45       20.72      1.18 o 
  11   1  10       13.73       17.58      1.16 o 
  12   1  10        2.00        1.24      1.02 o 
  13   1  10        0.01       -0.52      1.00 o 
  14   1  10       11.66        9.54      1.33 o 
  15   1  10       43.41       53.86      2.25 o 
  16   1  10       36.23       36.72      2.45 o 
 -20   2  10        0.67        0.55      1.93 o 
 -19   2  10        2.40        1.94      1.36 o 
 -18   2  10        0.27       -0.96      1.33 o 
 -17   2  10        0.00        0.09      1.31 o 
 -16   2  10        2.30        4.19      1.28 o 
 -15   2  10        7.56        3.80      1.19 o 
 -14   2  10       37.93       41.88      1.86 o 
 -13   2  10        4.38        4.02      1.14 o 
 -12   2  10       47.48       38.22      1.80 o 
 -11   2  10      178.86      171.54      2.50 o 
 -10   2  10      472.97      459.24      3.68 o 
  -9   2  10       12.33       20.94      0.89 o 
  -8   2  10        0.27       -0.11      0.64 o 
  -7   2  10       69.52       74.07      1.58 o 
  -6   2  10       93.19       82.52      1.61 o 
  -5   2  10       25.28       33.92      1.51 o 
  -4   2  10       14.44       16.21      0.84 o 
  -3   2  10      122.83      117.25      1.79 o 
  -2   2  10       10.89       10.77      0.60 o 
  -1   2  10        0.69       -0.22      0.44 o 
   0   2  10        8.90        9.97      0.62 o 
   1   2  10       30.09       29.75      0.94 o 
   2   2  10       18.78       24.94      0.83 o 
   3   2  10      569.67      551.81      4.66 o 
   4   2  10       12.67       13.23      1.00 o 
   5   2  10      296.40      285.94      3.24 o 
   6   2  10       25.29       20.85      1.23 o 
   7   2  10      184.18      174.99      2.58 o 
   8   2  10        0.01       -0.43      0.79 o 
   9   2  10       19.23       18.62      1.19 o 
  10   2  10        0.56        0.00      0.98 o 
  11   2  10       27.40       23.88      1.36 o 
  12   2  10        0.59        0.21      0.87 o 
  13   2  10        0.10       -0.60      0.93 o 
  14   2  10       33.94       36.96      2.33 o 
  15   2  10        1.29        2.88      1.69 o 
 -19   3  10        0.08       -1.47      1.47 o 
 -18   3  10        8.21       10.27      2.13 o 
 -17   3  10        7.53       10.38      1.53 o 
 -16   3  10       47.96       53.55      2.28 o 
 -15   3  10        1.23       -0.73      1.68 o 
 -14   3  10       22.02       23.50      1.67 o 
 -13   3  10        9.79        5.51      1.27 o 
 -12   3  10       52.24       45.86      2.04 o 
 -11   3  10       15.39       14.52      1.42 o 
 -10   3  10      158.24      158.68      4.86 o 
  -9   3  10       25.39       22.13      1.50 o 
  -8   3  10       17.55       17.22      1.02 o 
  -7   3  10      265.68      267.21      3.07 o 
  -6   3  10      413.81      414.54      4.27 o 
  -5   3  10       39.89       37.65      1.56 o 
  -4   3  10       90.37       87.94      1.77 o 
  -3   3  10        2.38        4.24      0.75 o 
  -2   3  10        0.01       -0.43      0.62 o 
  -1   3  10       21.37       21.29      0.91 o 
   0   3  10        2.84        4.95      1.10 o 
   1   3  10       34.14       38.61      1.16 o 
   2   3  10      330.20      310.68      3.38 o 
   3   3  10      318.28      307.45      3.62 o 
   4   3  10      669.55      655.13      5.60 o 
   5   3  10       39.25       36.51      2.14 o 
   6   3  10      152.79      144.30      2.49 o 
   7   3  10       73.31       70.80      1.94 o 
   8   3  10       24.36       23.93      1.34 o 
   9   3  10       68.28       64.31      1.95 o 
  10   3  10      108.57      112.47      2.44 o 
  11   3  10       41.89       41.93      1.74 o 
  12   3  10        3.46        2.82      1.31 o 
  13   3  10        0.49        0.51      1.53 o 
  14   3  10      114.29      123.48      3.42 o 
 -17   4  10        0.41       -0.50      1.80 o 
 -16   4  10       17.35       22.70      1.92 o 
 -15   4  10        3.65        6.85      1.60 o 
 -14   4  10        1.63        0.82      1.38 o 
 -13   4  10        4.24        2.40      1.37 o 
 -12   4  10        6.62        5.89      1.41 o 
 -11   4  10       96.89      101.58      2.88 o 
 -10   4  10       31.81       32.86      1.87 o 
  -9   4  10       30.40       34.31      1.82 o 
  -8   4  10        7.83        8.75      1.33 o 
  -7   4  10       14.69       15.64      2.48 o 
  -6   4  10        1.60        1.72      0.79 o 
  -5   4  10        8.10       13.64      1.04 o 
  -4   4  10       84.35       86.59      1.90 o 
  -3   4  10       34.21       34.25      1.65 o 
  -2   4  10        1.10       -0.20      0.75 o 
  -1   4  10        0.35       -0.70      0.98 o 
   0   4  10       28.31       24.74      1.49 o 
   1   4  10      238.35      224.13      3.58 o 
   2   4  10      116.26      117.68      2.69 o 
   3   4  10       83.94       75.67      1.94 o 
   4   4  10       66.76       62.37      1.83 o 
   5   4  10        7.08        7.59      1.05 o 
   6   4  10       23.37       20.11      1.48 o 
   7   4  10       25.39       26.01      1.42 o 
   8   4  10        6.97        5.29      1.06 o 
   9   4  10        0.23       -0.71      1.07 o 
  10   4  10        1.01       -0.18      1.28 o 
  11   4  10       10.63        7.42      1.63 o 
  12   4  10        3.06        1.11      1.43 o 
 -14   5  10        9.40       10.32      1.80 o 
 -13   5  10        1.42        0.30      1.54 o 
 -12   5  10        6.84        7.02      1.53 o 
 -11   5  10       25.98       25.26      1.91 o 
 -10   5  10        4.00        1.84      1.94 o 
  -9   5  10        4.77        3.09      1.40 o 
  -8   5  10        0.97        0.41      1.23 o 
  -7   5  10       11.62       13.50      1.54 o 
  -6   5  10        0.68        0.29      1.14 o 
  -5   5  10       10.89       13.28      1.90 o 
  -4   5  10        6.84        5.53      1.07 o 
  -3   5  10        0.80        1.79      0.91 o 
  -2   5  10        2.71        3.57      0.99 o 
  -1   5  10       11.78        8.45      1.23 o 
   0   5  10        0.01       -1.00      1.00 o 
   1   5  10       21.56       24.79      1.64 o 
   2   5  10        8.06        7.42      1.26 o 
   3   5  10       13.68       15.55      1.45 o 
   4   5  10        0.42        1.42      1.31 o 
   5   5  10       18.38       15.12      1.50 o 
   6   5  10       21.52       22.66      1.82 o 
   7   5  10        0.30       -1.39      1.39 o 
   8   5  10        6.31        6.20      2.50 o 
   9   5  10       31.67       36.17      2.85 o 
  10   5  10       11.98       11.20      1.96 o 
 -10   6  10        0.12       -1.44      1.44 o 
  -9   6  10        1.43       -0.51      1.42 o 
  -8   6  10       39.32       44.38      2.43 o 
  -7   6  10       24.16       26.36      2.05 o 
  -6   6  10        1.91        4.50      1.52 o 
  -5   6  10        5.08        5.70      1.52 o 
  -4   6  10       27.44       29.46      2.05 o 
  -3   6  10        5.31        8.82      2.03 o 
  -2   6  10        2.17       -0.35      1.53 o 
  -1   6  10        0.57        0.81      1.32 o 
   0   6  10        0.40        0.45      1.24 o 
   1   6  10        9.68       13.60      1.58 o 
   2   6  10        3.52        2.01      1.27 o 
   3   6  10       10.26       14.57      1.63 o 
   4   6  10        2.58        4.00      2.09 o 
   5   6  10       13.07       14.61      2.69 o 
 -20   1  11        0.76        0.61      2.16 o 
 -19   1  11        0.00       -0.38      1.42 o 
 -18   1  11        2.13        0.61      2.08 o 
 -17   1  11       12.97       13.24      1.24 o 
 -16   1  11       12.93       10.65      1.12 o 
 -15   1  11       34.06       41.90      1.62 o 
 -14   1  11       19.85       23.60      1.22 o 
 -13   1  11       34.54       29.31      1.12 o 
 -12   1  11       15.12       11.92      0.89 o 
 -11   1  11      334.59      324.64      3.38 o 
 -10   1  11      221.43      202.03      2.27 o 
  -9   1  11       13.58       16.17      0.83 o 
  -8   1  11      414.79      443.81      4.03 o 
  -7   1  11       59.61       62.50      1.23 o 
  -6   1  11        5.15        3.92      0.54 o 
  -5   1  11        7.89        3.61      0.54 o 
  -4   1  11      600.68      657.08      4.47 o 
  -3   1  11       54.97       72.59      1.25 o 
  -2   1  11       74.64       79.28      1.28 o 
  -1   1  11       14.93       12.41      0.67 o 
   0   1  11       39.13       56.47      1.16 o 
   1   1  11       22.13       20.73      0.93 o 
   2   1  11       27.92       27.23      0.94 o 
   3   1  11        0.03        0.20      0.52 o 
   4   1  11      525.87      509.09      3.79 o 
   5   1  11      167.37      167.35      2.41 o 
   6   1  11       85.11       85.65      1.82 o 
   7   1  11       33.89       29.61      1.26 o 
   8   1  11        5.49        1.37      0.91 o 
   9   1  11        7.10        5.80      0.94 o 
  10   1  11        1.54        4.11      0.93 o 
  11   1  11       21.28       19.10      1.45 o 
  12   1  11       20.91       20.88      1.48 o 
  13   1  11       84.79       85.12      2.48 o 
  14   1  11        0.14        0.97      1.14 o 
  15   1  11        2.11        2.71      1.27 o 
 -19   2  11        0.40        1.00      1.38 o 
 -18   2  11       24.89       32.36      1.94 o 
 -17   2  11       30.67       37.94      1.90 o 
 -16   2  11       70.33       66.20      2.33 o 
 -15   2  11        8.40       12.68      1.41 o 
 -14   2  11       15.04       17.01      1.39 o 
 -13   2  11       10.33        5.81      1.18 o 
 -12   2  11      232.44      217.14      3.51 o 
 -11   2  11      216.65      199.24      3.32 o 
 -10   2  11       89.32       77.15      1.79 o 
  -9   2  11       16.51       18.30      1.06 o 
  -8   2  11       47.11       38.71      1.44 o 
  -7   2  11      112.38      117.54      2.00 o 
  -6   2  11      265.45      250.57      2.82 o 
  -5   2  11       62.80       62.38      1.75 o 
  -4   2  11       81.10       88.50      1.69 o 
  -3   2  11       12.78       11.15      0.78 o 
  -2   2  11       26.45       29.74      1.05 o 
  -1   2  11       19.41       22.90      0.87 o 
   0   2  11      187.80      185.22      2.03 o 
   1   2  11      158.79      153.59      1.98 o 
   2   2  11      899.94      877.45      5.80 o 
   3   2  11      139.47      138.29      3.35 o 
   4   2  11      364.77      370.64      3.80 o 
   5   2  11       11.06       11.83      1.05 o 
   6   2  11       20.74       16.44      1.11 o 
   7   2  11        0.18        0.79      0.84 o 
   8   2  11        0.19       -0.29      0.82 o 
   9   2  11       19.21       18.89      1.23 o 
  10   2  11       86.40       87.34      2.64 o 
  11   2  11       12.32       12.92      1.18 o 
  12   2  11        3.41        3.78      1.04 o 
  13   2  11       12.97       13.53      1.47 o 
  14   2  11      245.60      269.03      5.39 o 
  15   2  11        3.65        8.44      1.86 o 
 -18   3  11        0.97        1.73      1.44 o 
 -17   3  11        0.26        0.24      1.34 o 
 -16   3  11        0.01       -0.88      1.43 o 
 -15   3  11        2.20        3.19      1.30 o 
 -14   3  11        0.14        0.00      1.15 o 
 -13   3  11       46.52       46.56      2.15 o 
 -12   3  11       76.52       73.99      2.41 o 
 -11   3  11       38.96       44.70      2.01 o 
 -10   3  11        0.85        0.49      0.99 o 
  -9   3  11        9.09        9.43      1.24 o 
  -8   3  11        0.69       -0.65      0.74 o 
  -7   3  11       17.13       15.40      2.14 o 
  -6   3  11        7.81        5.71      0.84 o 
  -5   3  11        5.86        8.01      0.87 o 
  -4   3  11       34.81       41.06      1.38 o 
  -3   3  11       46.86       50.95      1.49 o 
  -2   3  11        0.00       -0.53      0.84 o 
  -1   3  11        9.67        8.71      0.84 o 
   0   3  11       22.49       18.55      0.90 o 
   1   3  11      114.61      111.66      1.70 o 
   2   3  11       61.57       51.94      1.67 o 
   3   3  11      300.38      279.23      3.33 o 
   4   3  11        3.22        4.00      1.01 o 
   5   3  11        0.12        1.97      0.94 o 
   6   3  11       72.19       69.23      1.91 o 
   7   3  11        6.41        4.47      1.09 o 
   8   3  11        0.98       -0.92      0.92 o 
   9   3  11        6.95        5.18      1.08 o 
  10   3  11       13.52       15.49      1.28 o 
  11   3  11        3.22        4.17      1.12 o 
  12   3  11        1.40        1.82      1.41 o 
  13   3  11       44.53       45.70      2.40 o 
 -16   4  11        1.91        0.81      2.13 o 
 -15   4  11        1.88        0.45      1.36 o 
 -14   4  11        7.31        3.82      1.46 o 
 -13   4  11        0.20       -0.93      1.22 o 
 -12   4  11       55.68       58.47      2.47 o 
 -11   4  11       91.03       87.19      2.70 o 
 -10   4  11       22.25       18.17      1.67 o 
  -9   4  11        0.49        0.75      1.13 o 
  -8   4  11       13.92       15.58      1.48 o 
  -7   4  11      139.86      136.01      3.04 o 
  -6   4  11       58.33       54.84      1.66 o 
  -5   4  11        1.01        1.36      0.83 o 
  -4   4  11       40.97       34.26      1.40 o 
  -3   4  11       51.94       48.44      1.60 o 
  -2   4  11        4.16        8.49      0.97 o 
  -1   4  11        6.80        6.19      0.96 o 
   0   4  11      104.46      100.41      2.50 o 
   1   4  11       19.63       18.85      1.42 o 
   2   4  11       11.41       14.62      1.41 o 
   3   4  11      239.61      226.13      3.77 o 
   4   4  11      101.49       91.74      2.51 o 
   5   4  11       29.25       29.82      1.45 o 
   6   4  11        0.49        0.79      0.99 o 
   7   4  11        0.06       -0.68      0.95 o 
   8   4  11        5.56        5.42      1.11 o 
   9   4  11        0.10       -0.43      0.99 o 
  10   4  11       10.23        9.63      1.73 o 
  11   4  11        1.35       -0.45      1.36 o 
  12   4  11        1.68        1.11      1.69 o 
 -14   5  11        0.22        1.22      1.71 o 
 -13   5  11       11.52       11.59      1.81 o 
 -12   5  11       12.46       11.38      1.71 o 
 -11   5  11        9.04        9.95      1.59 o 
 -10   5  11        1.73        1.43      1.40 o 
  -9   5  11       36.54       43.74      2.21 o 
  -8   5  11       21.94       25.33      1.88 o 
  -7   5  11        3.86        4.69      1.58 o 
  -6   5  11        4.00        4.14      1.26 o 
  -5   5  11        1.32       -0.84      1.11 o 
  -4   5  11        0.09        0.76      0.90 o 
  -3   5  11        0.28        0.42      0.92 o 
  -2   5  11        5.90        7.12      1.26 o 
  -1   5  11        1.29        0.50      1.06 o 
   0   5  11        0.01        0.06      1.08 o 
   1   5  11        2.54        1.59      1.16 o 
   2   5  11        1.76        1.80      1.19 o 
   3   5  11        2.39        3.73      1.27 o 
   4   5  11       22.11       20.31      1.64 o 
   5   5  11        7.71        8.80      1.38 o 
   6   5  11       12.50       14.36      1.61 o 
   7   5  11        4.35        4.21      1.74 o 
   8   5  11        2.43       -2.17      2.17 o 
   9   5  11        2.78        2.11      1.98 o 
  -9   6  11       24.28       26.26      2.16 o 
  -8   6  11        8.32        6.78      1.73 o 
  -7   6  11        5.93        9.01      1.67 o 
  -6   6  11        9.60       13.52      1.78 o 
  -5   6  11        7.84        9.73      1.65 o 
  -4   6  11        0.34        1.20      1.69 o 
  -3   6  11        0.56       -0.27      1.57 o 
  -2   6  11        3.20        3.74      1.71 o 
  -1   6  11       10.45       10.24      1.52 o 
   0   6  11        0.37        0.44      1.35 o 
   1   6  11        3.14        6.16      2.07 o 
   2   6  11       12.21       14.70      1.71 o 
   3   6  11        0.02       -1.00      1.25 o 
   4   6  11        0.30        0.77      1.34 o 
 -20   0  12        0.08       -0.83      2.39 o 
 -19   0  12        4.04        2.44      2.18 o 
 -18   0  12        0.00       -1.88      1.88 o 
 -17   0  12        1.01        0.16      1.45 o 
 -16   0  12       46.99       48.97      3.26 o 
 -15   0  12        0.03        0.07      1.30 o 
 -14   0  12       10.88        9.25      1.38 o 
 -13   0  12        0.02       -0.17      0.93 o 
 -12   0  12      310.44      303.10      4.28 o 
 -11   0  12      255.24      226.90      3.61 o 
 -10   0  12       11.03       12.25      1.30 o 
  -9   0  12     1023.98     1028.38      9.47 o 
  -8   0  12      486.03      531.15      5.76 o 
  -7   0  12      159.22      172.11      2.88 o 
  -6   0  12        0.65        0.27      0.96 o 
  -5   0  12      321.53      319.95      3.94 o 
  -4   0  12      287.44      283.89      3.67 o 
  -3   0  12        0.11       -0.56      0.75 o 
  -2   0  12        6.10        5.26      0.89 o 
  -1   0  12       92.73       82.09      1.97 o 
   0   0  12      529.01      524.10      5.46 o 
   1   0  12       95.61       96.89      2.16 o 
   2   0  12      199.37      199.25      3.08 o 
   3   0  12      549.84      534.34      5.63 o 
   4   0  12      156.89      147.08      3.92 o 
   5   0  12       11.44       16.86      1.31 o 
   6   0  12       55.19       36.34      2.64 o 
   7   0  12      120.47      103.87      6.81 o 
   8   0  12        3.90        5.63      1.41 o 
   9   0  12       43.82       36.55      2.32 o 
  10   0  12       57.24       58.08      3.00 o 
  11   0  12        3.61        3.35      1.61 o 
  12   0  12       45.88       44.47      2.86 o 
  13   0  12        8.45        6.10      1.84 o 
  14   0  12       10.13        9.71      2.04 o 
  15   0  12       13.19       20.09      2.49 o 
 -20   1  12        4.32        4.03      2.90 o 
 -19   1  12        1.32        2.05      2.77 o 
 -18   1  12        0.59        0.19      1.36 o 
 -17   1  12       20.42       21.87      1.60 o 
 -16   1  12       10.35       11.02      1.32 o 
 -15   1  12       94.79      102.15      2.50 o 
 -14   1  12        1.08        1.70      0.86 o 
 -13   1  12       18.85       19.68      1.38 o 
 -12   1  12       82.77       83.12      1.66 o 
 -11   1  12       80.47       70.26      1.65 o 
 -10   1  12       72.90       63.08      1.46 o 
  -9   1  12        0.93       -0.18      0.64 o 
  -8   1  12      173.68      158.72      1.96 o 
  -7   1  12       69.93       50.62      1.20 o 
  -6   1  12       85.41       84.91      1.39 o 
  -5   1  12       35.53       43.60      1.28 o 
  -4   1  12        1.51       -0.10      0.50 o 
  -3   1  12        1.07        1.21      0.53 o 
  -2   1  12       60.49       54.58      1.20 o 
  -1   1  12      118.37      104.64      1.54 o 
   0   1  12        3.20        2.27      0.57 o 
   1   1  12      285.09      255.70      2.44 o 
   2   1  12        1.44        1.38      0.58 o 
   3   1  12       98.21       95.02      1.50 o 
   4   1  12      317.52      304.89      3.84 o 
   5   1  12       16.96       12.56      1.01 o 
   6   1  12        0.51        0.98      0.75 o 
   7   1  12        4.22        4.02      0.88 o 
   8   1  12        0.80        2.18      0.82 o 
   9   1  12        0.08        0.04      0.91 o 
  10   1  12       10.60        7.87      1.22 o 
  11   1  12        3.47        3.49      1.13 o 
  12   1  12        0.06       -0.25      1.50 o 
  13   1  12        1.79        2.08      1.35 o 
  14   1  12       13.78       21.64      1.74 o 
  15   1  12       53.95       64.50      2.58 o 
 -19   2  12        3.27        3.02      2.07 o 
 -18   2  12        5.09        5.53      1.43 o 
 -17   2  12        1.30        1.51      1.83 o 
 -16   2  12        1.09        0.90      1.20 o 
 -15   2  12       73.51       78.62      2.47 o 
 -14   2  12       10.16        8.40      1.29 o 
 -13   2  12       30.72       28.05      1.62 o 
 -12   2  12       27.65       28.44      1.60 o 
 -11   2  12      279.82      281.17      3.96 o 
 -10   2  12       11.27       12.06      1.04 o 
  -9   2  12        0.04        0.57      0.91 o 
  -8   2  12        0.15       -0.20      0.93 o 
  -7   2  12        9.36       10.94      0.94 o 
  -6   2  12        4.69        7.34      0.84 o 
  -5   2  12      123.68      122.30      2.03 o 
  -4   2  12       12.13        7.91      0.89 o 
  -3   2  12        6.59        7.68      0.86 o 
  -2   2  12       32.63       26.60      0.93 o 
  -1   2  12      245.97      236.87      2.40 o 
   0   2  12        0.56        0.48      0.57 o 
   1   2  12       37.03       38.16      1.10 o 
   2   2  12      737.17      691.19      5.65 o 
   3   2  12       15.29       14.85      1.08 o 
   4   2  12      337.89      325.95      4.39 o 
   5   2  12       36.49       35.14      1.46 o 
   6   2  12      273.69      251.58      3.21 o 
   7   2  12        0.00        1.67      0.89 o 
   8   2  12       25.01       25.55      1.50 o 
   9   2  12       10.65       10.38      1.31 o 
  10   2  12        1.08        0.87      0.95 o 
  11   2  12        9.34       11.90      1.26 o 
  12   2  12       34.36       36.98      1.90 o 
  13   2  12        0.58        3.44      1.34 o 
  14   2  12       12.59       17.22      2.08 o 
 -18   3  12       10.77       12.45      2.46 o 
 -17   3  12        8.70       11.12      2.09 o 
 -16   3  12        0.92        0.11      1.27 o 
 -15   3  12       86.45       83.84      3.06 o 
 -14   3  12        2.28        1.28      1.25 o 
 -13   3  12       15.28       17.98      1.60 o 
 -12   3  12      352.30      322.56      4.60 o 
 -11   3  12       35.98       34.52      2.71 o 
 -10   3  12        1.34        0.82      1.05 o 
  -9   3  12        0.34       -0.47      0.96 o 
  -8   3  12       16.57       16.11      1.07 o 
  -7   3  12      198.40      180.36      2.59 o 
  -6   3  12       53.28       46.25      1.49 o 
  -5   3  12       18.89       11.25      0.95 o 
  -4   3  12      123.39      102.69      1.99 o 
  -3   3  12       34.18       39.39      1.42 o 
  -2   3  12      157.42      162.46      2.42 o 
  -1   3  12       37.75       36.01      1.33 o 
   0   3  12        0.47       -0.83      0.96 o 
   1   3  12       96.59       92.11      1.92 o 
   2   3  12       11.92       12.47      1.05 o 
   3   3  12      181.14      162.83      2.61 o 
   4   3  12        8.52        6.22      0.98 o 
   5   3  12       16.88       17.42      1.19 o 
   6   3  12        2.88        3.30      1.30 o 
   7   3  12       13.43       14.77      1.23 o 
   8   3  12        0.18       -0.52      0.94 o 
   9   3  12        3.12        4.64      1.08 o 
  10   3  12       21.13       19.13      1.41 o 
  11   3  12        0.69       -0.99      0.99 o 
  12   3  12       13.29       14.06      1.73 o 
  13   3  12       79.38       85.00      4.08 o 
 -16   4  12        2.23        0.79      1.44 o 
 -15   4  12        9.48       11.41      1.68 o 
 -14   4  12        0.22       -1.22      1.26 o 
 -13   4  12       11.02        9.15      1.61 o 
 -12   4  12        1.30        0.95      1.37 o 
 -11   4  12       79.72       88.49      2.85 o 
 -10   4  12        3.01        5.07      1.32 o 
  -9   4  12       53.85       57.91      2.29 o 
  -8   4  12        0.20        0.00      1.09 o 
  -7   4  12        1.94        0.38      1.05 o 
  -6   4  12        0.22       -0.23      0.82 o 
  -5   4  12       11.08        7.54      0.96 o 
  -4   4  12        8.06       11.70      1.06 o 
  -3   4  12       30.73       22.79      1.24 o 
  -2   4  12       11.62        8.93      1.01 o 
  -1   4  12       31.11       39.05      1.81 o 
   0   4  12       86.12       74.13      2.32 o 
   1   4  12       14.92       14.78      1.38 o 
   2   4  12        2.77        3.07      1.13 o 
   3   4  12        7.60        7.22      1.24 o 
   4   4  12       91.56       98.38      2.66 o 
   5   4  12       37.62       36.48      1.84 o 
   6   4  12       17.49       16.96      1.94 o 
   7   4  12       17.66       19.61      2.73 o 
   8   4  12        3.06        1.27      1.05 o 
   9   4  12        0.33       -0.86      1.27 o 
  10   4  12        3.34        2.68      1.46 o 
  11   4  12        0.55       -0.67      1.37 o 
 -13   5  12       23.18       31.19      2.25 o 
 -12   5  12       24.82       25.93      2.80 o 
 -11   5  12        7.41        9.31      1.88 o 
 -10   5  12       50.38       52.36      2.52 o 
  -9   5  12       21.08       23.85      1.92 o 
  -8   5  12       50.73       58.20      3.74 o 
  -7   5  12        4.29        6.46      1.38 o 
  -6   5  12        7.88       11.79      1.52 o 
  -5   5  12        2.59        1.26      1.22 o 
  -4   5  12       28.25       26.25      1.82 o 
  -3   5  12        1.08       -0.47      1.02 o 
  -2   5  12        0.89       -0.25      1.10 o 
  -1   5  12        2.48        4.42      1.25 o 
   0   5  12       24.12       21.97      1.65 o 
   1   5  12        2.53        1.98      1.19 o 
   2   5  12       70.66       68.88      2.46 o 
   3   5  12       45.68       43.19      2.11 o 
   4   5  12        1.81        1.46      1.23 o 
   5   5  12        1.20        2.97      1.26 o 
   6   5  12        0.02        0.99      2.15 o 
   7   5  12        1.19        3.56      1.58 o 
   8   5  12       33.67       33.96      3.82 o 
  -8   6  12        6.24        6.23      1.63 o 
  -7   6  12        0.59        1.14      1.52 o 
  -6   6  12        3.19        3.68      1.98 o 
  -5   6  12        5.73        6.30      2.06 o 
  -4   6  12       26.54       29.00      2.55 o 
  -3   6  12        0.22       -0.42      1.68 o 
  -2   6  12        0.72       -1.00      1.63 o 
  -1   6  12        3.36        3.91      1.62 o 
   0   6  12       70.07       82.95      3.52 o 
   1   6  12        0.28       -0.01      1.34 o 
   2   6  12       13.53       18.94      2.21 o 
 -19   1  13       13.05       14.75      3.17 o 
 -18   1  13        0.95       -0.70      1.40 o 
 -17   1  13        2.51        2.09      1.19 o 
 -16   1  13        6.08        7.39      1.31 o 
 -15   1  13        6.37        5.17      1.15 o 
 -14   1  13       17.58       17.07      1.34 o 
 -13   1  13        3.74        2.81      0.91 o 
 -12   1  13       91.42       93.97      2.04 o 
 -11   1  13      175.87      161.95      2.16 o 
 -10   1  13      146.51      142.70      2.02 o 
  -9   1  13      460.44      448.23      3.99 o 
  -8   1  13        0.39       -0.46      0.59 o 
  -7   1  13       55.16       53.67      1.40 o 
  -6   1  13       18.65       22.30      0.89 o 
  -5   1  13       46.38       49.72      1.32 o 
  -4   1  13        0.08       -0.54      0.54 o 
  -3   1  13       11.74       12.87      0.77 o 
  -2   1  13      385.73      390.98      3.29 o 
  -1   1  13      277.64      275.52      2.66 o 
   0   1  13      259.78      248.52      2.49 o 
   1   1  13       88.86       78.22      1.46 o 
   2   1  13       16.95       17.27      0.85 o 
   3   1  13      298.29      293.77      2.79 o 
   4   1  13       54.74       52.37      1.66 o 
   5   1  13       16.07       14.43      1.05 o 
   6   1  13        7.95        6.93      0.97 o 
   7   1  13        3.09        4.28      0.93 o 
   8   1  13      212.15      206.36      3.00 o 
   9   1  13        0.01       -0.05      0.98 o 
  10   1  13       18.98       23.04      1.54 o 
  11   1  13        1.85        0.62      1.19 o 
  12   1  13        2.12        2.22      1.18 o 
  13   1  13       12.69       14.32      1.53 o 
  14   1  13       14.83       18.67      1.71 o 
 -19   2  13        5.89        7.56      1.56 o 
 -18   2  13        0.16       -0.82      1.31 o 
 -17   2  13       23.81       24.65      1.87 o 
 -16   2  13       66.21       69.32      2.44 o 
 -15   2  13       48.23       55.29      2.29 o 
 -14   2  13        2.74        5.06      1.21 o 
 -13   2  13      105.96      107.19      3.60 o 
 -12   2  13        1.56        2.27      1.13 o 
 -11   2  13       81.63       75.99      2.28 o 
 -10   2  13        0.53        0.60      0.81 o 
  -9   2  13       35.83       35.79      1.39 o 
  -8   2  13       42.29       40.62      1.45 o 
  -7   2  13       38.78       39.00      1.42 o 
  -6   2  13        3.87        4.69      0.84 o 
  -5   2  13      390.49      350.92      3.59 o 
  -4   2  13      104.93       98.06      1.89 o 
  -3   2  13        0.37       -0.65      0.65 o 
  -2   2  13      206.33      184.05      2.11 o 
  -1   2  13       11.58        9.67      0.86 o 
   0   2  13      240.12      233.42      2.49 o 
   1   2  13        5.97        3.94      0.66 o 
   2   2  13       15.15       12.69      1.06 o 
   3   2  13       12.99        8.72      1.45 o 
   4   2  13      425.14      399.18      4.58 o 
   5   2  13        0.05       -0.12      1.24 o 
   6   2  13        3.27        2.00      1.06 o 
   7   2  13       15.80       19.92      1.25 o 
   8   2  13       57.89       56.76      2.30 o 
   9   2  13       28.42       35.74      1.72 o 
  10   2  13        0.00       -0.75      1.06 o 
  11   2  13       27.27       28.57      1.75 o 
  12   2  13        3.63        3.42      2.02 o 
  13   2  13       39.03       53.77      2.67 o 
 -17   3  13        0.00        0.42      1.34 o 
 -16   3  13        2.72        2.00      1.40 o 
 -15   3  13        5.88        6.52      1.46 o 
 -14   3  13       23.01       22.49      2.35 o 
 -13   3  13        9.27        8.76      1.42 o 
 -12   3  13        9.87        9.14      1.37 o 
 -11   3  13        7.60        5.93      1.25 o 
 -10   3  13       75.62       62.08      2.21 o 
  -9   3  13       44.38       38.82      1.84 o 
  -8   3  13        0.12        0.08      0.77 o 
  -7   3  13        1.68        0.94      0.78 o 
  -6   3  13        0.07       -0.73      0.73 o 
  -5   3  13        4.14        4.50      0.85 o 
  -4   3  13       34.30       25.22      1.22 o 
  -3   3  13        0.36        0.89      0.77 o 
  -2   3  13       65.10       53.71      1.61 o 
  -1   3  13       11.24       13.88      0.98 o 
   0   3  13       44.24       41.41      1.80 o 
   1   3  13       14.41       17.75      1.35 o 
   2   3  13       16.44       18.29      1.37 o 
   3   3  13        1.36        2.65      0.90 o 
   4   3  13       21.51       25.05      1.32 o 
   5   3  13       34.91       40.15      1.61 o 
   6   3  13       18.12       15.67      1.25 o 
   7   3  13        0.16        0.94      0.92 o 
   8   3  13        5.61        7.40      1.12 o 
   9   3  13        0.03        2.45      1.05 o 
  10   3  13       15.99       18.06      1.45 o 
  11   3  13        0.89       -0.73      1.59 o 
  12   3  13       20.11       23.49      2.35 o 
 -15   4  13        0.06       -0.72      1.40 o 
 -14   4  13        6.75        2.49      1.52 o 
 -13   4  13       25.52       21.43      1.84 o 
 -12   4  13       50.99       50.92      2.40 o 
 -11   4  13        9.47        8.95      1.51 o 
 -10   4  13       35.38       39.65      2.08 o 
  -9   4  13        5.10        4.51      1.34 o 
  -8   4  13       25.31       26.65      1.79 o 
  -7   4  13       14.11       20.15      1.58 o 
  -6   4  13        0.87        1.13      0.84 o 
  -5   4  13       42.51       37.35      1.53 o 
  -4   4  13       10.62       11.01      1.08 o 
  -3   4  13       10.19       11.30      1.09 o 
  -2   4  13       80.46       71.84      2.50 o 
  -1   4  13        1.22        1.31      1.04 o 
   0   4  13       35.11       34.85      1.74 o 
   1   4  13       26.45       27.66      1.80 o 
   2   4  13       66.85       56.21      2.26 o 
   3   4  13       20.83       25.67      1.70 o 
   4   4  13        0.86        1.52      1.13 o 
   5   4  13        2.63        3.94      1.24 o 
   6   4  13        0.13       -0.48      1.10 o 
   7   4  13        6.64        9.18      2.08 o 
   8   4  13        0.70        3.31      1.72 o 
   9   4  13        2.51        6.29      2.53 o 
  10   4  13        0.76       -1.57      1.57 o 
 -12   5  13        4.74        5.21      1.63 o 
 -11   5  13       14.87       21.35      3.40 o 
 -10   5  13        7.19        8.74      1.67 o 
  -9   5  13       27.16       33.28      2.11 o 
  -8   5  13        8.17        9.73      1.55 o 
  -7   5  13        2.38        3.26      1.55 o 
  -6   5  13        9.87        7.05      1.46 o 
  -5   5  13        2.03        1.73      1.29 o 
  -4   5  13       17.88       16.28      2.07 o 
  -3   5  13        1.24       -0.30      1.13 o 
  -2   5  13        2.43        1.87      1.24 o 
  -1   5  13        1.67        4.10      1.33 o 
   0   5  13       41.40       44.21      2.12 o 
   1   5  13        0.65        1.03      1.29 o 
   2   5  13        0.08        1.76      1.30 o 
   3   5  13       28.01       29.31      1.90 o 
   4   5  13       12.15       15.65      1.66 o 
   5   5  13        3.94        3.72      1.37 o 
   6   5  13        5.13        7.41      1.53 o 
   7   5  13        1.82        5.21      2.19 o 
  -5   6  13        0.35        0.28      1.75 o 
  -4   6  13        3.32        1.79      1.85 o 
  -3   6  13        0.20       -1.54      1.70 o 
  -2   6  13        7.22        6.83      2.04 o 
  -1   6  13        0.85       -0.46      1.77 o 
   0   6  13        1.02        0.84      1.38 o 
 -19   0  14        0.02        3.19      2.69 o 
 -18   0  14        2.47        2.91      2.41 o 
 -17   0  14       33.28       32.58      3.58 o 
 -16   0  14       38.98       40.94      2.63 o 
 -15   0  14        2.81        2.00      1.30 o 
 -14   0  14       32.78       38.33      2.01 o 
 -13   0  14       44.77       40.94      2.63 o 
 -12   0  14       71.11       72.55      2.29 o 
 -11   0  14        7.74       10.35      1.67 o 
 -10   0  14      807.70      762.09      8.40 o 
  -9   0  14      272.84      249.78      3.81 o 
  -8   0  14      152.51      155.39      3.57 o 
  -7   0  14        0.03        0.76      0.94 o 
  -6   0  14       29.40       27.14      1.58 o 
  -5   0  14      136.00      126.48      2.61 o 
  -4   0  14       13.39       17.77      1.30 o 
  -3   0  14      298.84      278.69      3.89 o 
  -2   0  14       74.29       70.94      2.11 o 
  -1   0  14      624.82      618.51      8.97 o 
   0   0  14       30.79       28.88      1.50 o 
   1   0  14      315.47      297.00      4.03 o 
   2   0  14       58.96       55.13      2.01 o 
   3   0  14       45.34       41.17      1.87 o 
   4   0  14      180.85      166.96      3.03 o 
   5   0  14      237.95      217.47     15.65 o 
   6   0  14        2.67        7.36      1.65 o 
   7   0  14      177.93      170.78      4.43 o 
   8   0  14       30.32       26.59      2.38 o 
   9   0  14       23.84       24.66      2.19 o 
  10   0  14        9.69        9.19      3.89 o 
  11   0  14        8.73       15.02      2.17 o 
  12   0  14        6.09        9.30      2.08 o 
  13   0  14        0.34       -0.92      1.57 o 
 -19   1  14        2.48        0.33      2.53 o 
 -18   1  14       28.05       33.71      2.23 o 
 -17   1  14        0.81       -0.88      1.45 o 
 -16   1  14        0.17        0.03      1.12 o 
 -15   1  14        3.90        6.49      1.89 o 
 -14   1  14       18.13       17.87      1.45 o 
 -13   1  14       24.89       25.80      1.30 o 
 -12   1  14        5.45        4.93      0.92 o 
 -11   1  14        0.01       -0.79      0.79 o 
 -10   1  14        2.72        2.48      0.90 o 
  -9   1  14        1.88        0.68      0.83 o 
  -8   1  14      245.39      256.84      2.79 o 
  -7   1  14        7.52        7.31      1.00 o 
  -6   1  14        7.70        4.79      0.70 o 
  -5   1  14      158.08      140.61      1.93 o 
  -4   1  14      121.88      118.84      1.75 o 
  -3   1  14       23.72       18.27      1.03 o 
  -2   1  14      307.26      307.72      2.91 o 
  -1   1  14      297.96      299.05      2.87 o 
   0   1  14       13.95       14.22      0.85 o 
   1   1  14        8.38        7.91      0.76 o 
   2   1  14      177.05      173.73      2.15 o 
   3   1  14      672.80      634.80      5.45 o 
   4   1  14      182.80      174.29      2.66 o 
   5   1  14        8.04        7.49      0.97 o 
   6   1  14        0.07       -0.77      0.87 o 
   7   1  14      118.73      104.60      2.25 o 
   8   1  14       86.52       85.81      2.41 o 
   9   1  14       27.30       30.79      1.67 o 
  10   1  14       17.30       19.08      1.56 o 
  11   1  14       39.85       43.41      2.07 o 
  12   1  14        0.08       -0.40      1.37 o 
  13   1  14        2.06        3.12      1.80 o 
 -18   2  14        0.03       -0.25      1.96 o 
 -17   2  14       12.55       14.05      1.62 o 
 -16   2  14        0.02        0.05      1.22 o 
 -15   2  14        9.54        8.52      1.37 o 
 -14   2  14       19.50       15.32      1.55 o 
 -13   2  14        7.23        6.05      1.23 o 
 -12   2  14        0.02        0.37      1.05 o 
 -11   2  14        6.23        5.42      1.17 o 
 -10   2  14        6.88        5.71      0.96 o 
  -9   2  14        6.12        4.29      0.90 o 
  -8   2  14       12.61       12.25      1.05 o 
  -7   2  14        8.59        7.70      0.93 o 
  -6   2  14       10.59        4.81      0.88 o 
  -5   2  14      215.38      181.30      2.74 o 
  -4   2  14        7.26        8.90      0.91 o 
  -3   2  14        8.77        5.25      0.82 o 
  -2   2  14        7.66        6.14      0.84 o 
  -1   2  14       14.49       14.01      1.30 o 
   0   2  14        1.06        1.17      0.60 o 
   1   2  14       52.52       49.73      1.61 o 
   2   2  14       12.40       13.13      1.08 o 
   3   2  14       15.05       16.38      1.14 o 
   4   2  14        7.86        8.32      1.05 o 
   5   2  14        2.52        1.93      0.92 o 
   6   2  14        5.11        6.12      1.04 o 
   7   2  14        8.35       10.84      1.16 o 
   8   2  14        1.97        2.69      0.97 o 
   9   2  14        4.80        7.21      1.14 o 
  10   2  14       39.69       48.14      2.16 o 
  11   2  14        5.87        7.91      1.46 o 
  12   2  14        4.00        5.30      1.39 o 
 -17   3  14        1.16        1.64      1.90 o 
 -16   3  14        8.97        7.20      1.55 o 
 -15   3  14       11.10       11.92      1.58 o 
 -14   3  14       27.56       35.75      2.06 o 
 -13   3  14       15.66       14.46      1.56 o 
 -12   3  14       27.61       26.22      1.73 o 
 -11   3  14       43.12       43.89      2.05 o 
 -10   3  14        1.87        0.38      1.08 o 
  -9   3  14       45.24       39.26      1.87 o 
  -8   3  14       58.78       60.35      2.41 o 
  -7   3  14       27.83       21.90      1.23 o 
  -6   3  14       28.28       24.31      1.24 o 
  -5   3  14       13.23        8.46      0.94 o 
  -4   3  14       44.80       42.34      1.49 o 
  -3   3  14       39.00       39.73      1.44 o 
  -2   3  14       34.20       34.39      1.61 o 
  -1   3  14        0.32       -0.10      1.00 o 
   0   3  14       73.31       68.03      2.18 o 
   1   3  14        2.68        0.84      1.01 o 
   2   3  14        3.16        2.44      1.01 o 
   3   3  14        1.67        1.60      1.10 o 
   4   3  14       39.65       36.87      2.12 o 
   5   3  14        9.19        9.52      1.15 o 
   6   3  14       10.51       10.53      1.37 o 
   7   3  14       15.86       20.97      1.41 o 
   8   3  14       16.20       17.36      1.35 o 
   9   3  14       28.68       37.14      3.59 o 
  10   3  14       26.50       34.97      2.75 o 
  11   3  14        4.23        6.21      1.42 o 
 -15   4  14        0.02        0.68      1.46 o 
 -14   4  14        9.13       10.85      1.76 o 
 -13   4  14       27.25       27.13      2.04 o 
 -12   4  14        6.78        7.02      1.59 o 
 -11   4  14        3.52        5.65      1.44 o 
 -10   4  14       17.75       16.56      1.64 o 
  -9   4  14       19.02       19.83      1.75 o 
  -8   4  14        4.64        5.48      1.34 o 
  -7   4  14        5.69        6.29      1.31 o 
  -6   4  14       10.74        9.11      1.05 o 
  -5   4  14       10.32       10.36      1.10 o 
  -4   4  14       16.65       12.79      1.12 o 
  -3   4  14       14.38       13.24      1.34 o 
  -2   4  14       13.49       11.20      1.53 o 
  -1   4  14        1.55        1.36      1.14 o 
   0   4  14       12.78       12.31      1.36 o 
   1   4  14       80.06       92.92      2.64 o 
   2   4  14        1.05        0.72      1.17 o 
   3   4  14        6.68        5.58      1.27 o 
   4   4  14       45.56       46.47      2.17 o 
   5   4  14        6.94        7.34      1.48 o 
   6   4  14       23.29       21.28      1.73 o 
   7   4  14        0.70        1.17      1.26 o 
   8   4  14       26.66       31.42      1.94 o 
   9   4  14        6.62       10.28      2.48 o 
 -11   5  14       39.44       40.94      3.37 o 
 -10   5  14       28.03       29.89      2.10 o 
  -9   5  14        6.15        8.11      1.62 o 
  -8   5  14        0.18        0.11      1.35 o 
  -7   5  14        3.25        5.28      1.82 o 
  -6   5  14        4.49        5.48      1.43 o 
  -5   5  14        0.19        1.39      1.61 o 
  -4   5  14        1.95       -1.57      1.57 o 
  -3   5  14        8.37       10.45      1.66 o 
  -2   5  14        0.29       -1.19      1.19 o 
  -1   5  14       12.08       12.67      1.54 o 
   0   5  14        7.71       10.12      1.49 o 
   1   5  14       66.97       65.28      2.57 o 
   2   5  14       27.71       31.36      1.98 o 
   3   5  14       12.63       14.21      1.69 o 
   4   5  14       54.83       62.82      3.33 o 
   5   5  14        2.06        2.20      1.59 o 
 -18   1  15        8.49        7.13      1.84 o 
 -17   1  15       13.57       16.85      1.57 o 
 -16   1  15       37.57       41.58      1.98 o 
 -15   1  15       40.71       43.74      2.02 o 
 -14   1  15       46.09       45.40      2.01 o 
 -13   1  15       37.87       34.72      1.50 o 
 -12   1  15        8.25        7.42      1.00 o 
 -11   1  15       54.53       50.94      1.67 o 
 -10   1  15       40.86       38.33      1.51 o 
  -9   1  15        4.22        3.80      0.88 o 
  -8   1  15       23.01       20.91      1.15 o 
  -7   1  15        0.14       -0.85      0.85 o 
  -6   1  15       53.93       50.64      1.41 o 
  -5   1  15        0.63        0.68      0.82 o 
  -4   1  15        4.15        2.24      0.70 o 
  -3   1  15      138.82      139.14      1.98 o 
  -2   1  15        5.00        3.73      0.94 o 
  -1   1  15        6.83        8.98      0.80 o 
   0   1  15      267.48      257.33      2.71 o 
   1   1  15        0.01        0.14      0.65 o 
   2   1  15        2.34        0.65      0.85 o 
   3   1  15       50.14       49.93      1.72 o 
   4   1  15      232.52      214.42      2.99 o 
   5   1  15       22.33       19.96      1.24 o 
   6   1  15        8.96       12.75      1.53 o 
   7   1  15        5.77        5.93      1.18 o 
   8   1  15        2.94        3.94      1.13 o 
   9   1  15        7.17       10.68      1.89 o 
  10   1  15        0.00        0.49      1.31 o 
  11   1  15        0.22        0.24      1.43 o 
  12   1  15        6.07        7.08      1.79 o 
 -18   2  15        1.25       -0.01      1.31 o 
 -17   2  15        0.38       -0.79      1.28 o 
 -16   2  15       25.13       25.20      1.80 o 
 -15   2  15       10.88       15.92      1.64 o 
 -14   2  15       29.94       32.74      1.87 o 
 -13   2  15        7.45        6.46      1.72 o 
 -12   2  15        9.96       12.37      1.37 o 
 -11   2  15        1.87        0.27      1.03 o 
 -10   2  15       12.17       10.58      1.75 o 
  -9   2  15      111.55      106.88      2.22 o 
  -8   2  15      123.84      124.12      2.31 o 
  -7   2  15        0.27       -0.67      0.77 o 
  -6   2  15       25.52       17.15      1.12 o 
  -5   2  15       35.00       37.66      1.46 o 
  -4   2  15      242.40      237.65      3.03 o 
  -3   2  15        0.62        1.31      0.77 o 
  -2   2  15        2.72        1.82      0.73 o 
  -1   2  15       12.41       10.08      0.94 o 
   0   2  15       47.32       46.16      2.46 o 
   1   2  15       15.64       15.72      1.09 o 
   2   2  15        2.63        2.11      0.86 o 
   3   2  15       52.02       46.89      1.66 o 
   4   2  15       15.75       15.28      1.17 o 
   5   2  15        1.44        0.58      0.92 o 
   6   2  15        4.92        5.48      1.05 o 
   7   2  15        0.84        2.32      1.04 o 
   8   2  15      177.55      188.88      3.20 o 
   9   2  15       18.52       22.63      1.74 o 
  10   2  15       37.33       48.08      2.16 o 
  11   2  15        3.96        5.36      1.57 o 
 -16   3  15        0.07       -1.20      1.38 o 
 -15   3  15        0.65        3.56      1.36 o 
 -14   3  15       16.97       20.72      1.82 o 
 -13   3  15       35.33       32.47      1.90 o 
 -12   3  15        1.31        0.71      1.18 o 
 -11   3  15       13.65       14.81      1.50 o 
 -10   3  15        6.44        4.09      1.24 o 
  -9   3  15        3.71        3.04      1.19 o 
  -8   3  15       22.82       21.64      1.29 o 
  -7   3  15       43.33       41.02      1.85 o 
  -6   3  15        1.30       -0.81      0.81 o 
  -5   3  15       12.62       10.32      1.07 o 
  -4   3  15        0.89        0.46      0.80 o 
  -3   3  15        0.56        0.24      0.88 o 
  -2   3  15        1.03        0.19      0.99 o 
  -1   3  15       16.84       18.93      1.41 o 
   0   3  15        0.04        0.12      1.08 o 
   1   3  15       10.69       11.32      1.33 o 
   2   3  15        6.66        6.56      1.25 o 
   3   3  15        5.86        5.42      1.19 o 
   4   3  15        0.10       -0.24      1.03 o 
   5   3  15        8.51        6.85      1.25 o 
   6   3  15       10.88       11.88      1.44 o 
   7   3  15       10.59       11.27      1.44 o 
   8   3  15       47.78       54.69      2.36 o 
   9   3  15        4.43        9.26      1.32 o 
  10   3  15        0.50        1.97      1.31 o 
 -14   4  15        1.28        1.39      1.50 o 
 -13   4  15        0.14       -1.20      1.32 o 
 -12   4  15       20.85       26.74      1.98 o 
 -11   4  15       34.42       37.30      2.12 o 
 -10   4  15        1.84        2.18      1.31 o 
  -9   4  15        1.21        1.29      1.23 o 
  -8   4  15        0.66       -1.09      1.09 o 
  -7   4  15        1.31        1.45      1.17 o 
  -6   4  15        6.39        5.84      1.29 o 
  -5   4  15       17.80       15.46      1.93 o 
  -4   4  15       16.06       19.14      1.50 o 
  -3   4  15        0.11       -1.14      1.23 o 
  -2   4  15       14.83       17.58      1.53 o 
  -1   4  15       31.81       29.64      1.79 o 
   0   4  15        0.11        1.45      1.21 o 
   1   4  15       32.58       33.33      1.89 o 
   2   4  15       11.73       11.84      1.50 o 
   3   4  15        4.06        5.50      1.30 o 
   4   4  15        0.81        0.77      1.24 o 
   5   4  15        5.70        4.45      1.36 o 
   6   4  15        1.17        0.67      1.28 o 
   7   4  15        1.49        2.44      1.44 o 
 -10   5  15        1.29       -0.24      1.46 o 
  -9   5  15        0.77        1.27      2.07 o 
  -8   5  15        0.01       -0.66      1.36 o 
  -7   5  15        1.77       -0.41      2.34 o 
  -6   5  15        0.29       -1.18      1.65 o 
  -5   5  15       22.19       21.56      2.31 o 
  -4   5  15       16.15       17.12      2.08 o 
  -3   5  15        0.00       -1.21      1.21 o 
  -2   5  15        2.09        2.82      1.37 o 
  -1   5  15       20.70       19.12      1.74 o 
   0   5  15        7.25        7.80      1.49 o 
   1   5  15        1.91        4.43      1.53 o 
   2   5  15        2.32        1.76      1.39 o 
   3   5  15       10.33        9.66      2.18 o 
 -18   0  16       28.28       29.11      3.86 o 
 -17   0  16      127.80      150.67      6.67 o 
 -16   0  16        0.22        4.62      2.37 o 
 -15   0  16       33.91       39.58      5.03 o 
 -14   0  16       52.33       55.97      4.42 o 
 -13   0  16       47.40       49.45      2.88 o 
 -12   0  16       31.35       26.90      1.81 o 
 -11   0  16        1.60        1.04      1.14 o 
 -10   0  16       36.34       39.47      1.92 o 
  -9   0  16       41.56       43.24      2.00 o 
  -8   0  16      141.88      129.42      2.84 o 
  -7   0  16        2.34        2.99      1.08 o 
  -6   0  16        0.41       -0.95      0.95 o 
  -5   0  16       41.50       32.95      1.77 o 
  -4   0  16      490.04      442.72      7.11 o 
  -3   0  16       26.91       27.21      2.66 o 
  -2   0  16       30.04       25.39      1.51 o 
  -1   0  16      242.42      251.94      3.88 o 
   0   0  16        4.62        2.45      1.10 o 
   1   0  16        2.46        3.21      1.14 o 
   2   0  16       68.18       64.31      2.21 o 
   3   0  16       83.85       77.44      5.29 o 
   4   0  16      165.76      152.38     12.21 o 
   5   0  16       77.61       78.13      3.31 o 
   6   0  16       35.84       35.17      3.24 o 
   7   0  16        9.48        8.66      1.81 o 
   8   0  16       11.35       15.92      2.62 o 
   9   0  16       90.06       88.76      3.77 o 
  10   0  16       19.23       17.15      2.39 o 
  11   0  16       28.04       42.17      6.31 o 
 -18   1  16        0.90        2.00      2.73 o 
 -17   1  16       14.14       16.58      1.70 o 
 -16   1  16        0.01        1.70      1.21 o 
 -15   1  16       13.83       18.28      1.53 o 
 -14   1  16       10.66       11.01      1.35 o 
 -13   1  16        1.38        1.19      0.98 o 
 -12   1  16        2.99        4.24      1.03 o 
 -11   1  16       10.59        8.51      1.03 o 
 -10   1  16       10.56        7.97      1.02 o 
  -9   1  16       10.77       10.78      1.07 o 
  -8   1  16      113.88      107.46      2.62 o 
  -7   1  16       36.32       33.91      1.40 o 
  -6   1  16       15.70       14.49      1.10 o 
  -5   1  16       67.59       60.56      1.75 o 
  -4   1  16      336.26      327.45      3.57 o 
  -3   1  16       22.52       23.58      1.08 o 
  -2   1  16        5.42        6.77      0.85 o 
  -1   1  16      179.79      178.32      2.29 o 
   0   1  16       52.76       59.74      1.51 o 
   1   1  16        1.82        0.52      0.82 o 
   2   1  16        0.00       -0.80      0.80 o 
   3   1  16        1.47       -0.49      0.85 o 
   4   1  16       26.52       26.15      1.36 o 
   5   1  16        0.32       -0.50      1.67 o 
   6   1  16        2.66        6.50      1.22 o 
   7   1  16       44.28       50.77      2.15 o 
   8   1  16       93.09       93.02      2.73 o 
   9   1  16        5.73        6.60      1.53 o 
  10   1  16       16.62       23.01      1.78 o 
  11   1  16        7.71        9.79      1.51 o 
 -17   2  16        2.10        1.23      1.97 o 
 -16   2  16        0.00        0.81      1.31 o 
 -15   2  16       41.00       41.34      2.06 o 
 -14   2  16        3.89        4.73      1.36 o 
 -13   2  16        0.62        1.33      1.17 o 
 -12   2  16       16.44       17.51      1.53 o 
 -11   2  16        1.91        1.06      1.14 o 
 -10   2  16        4.85        5.07      1.03 o 
  -9   2  16        3.67        3.51      0.98 o 
  -8   2  16       84.59       79.09      1.99 o 
  -7   2  16        0.28        0.06      0.87 o 
  -6   2  16       25.83       23.12      1.24 o 
  -5   2  16        0.11        0.03      0.82 o 
  -4   2  16        4.55        2.98      0.88 o 
  -3   2  16       41.22       37.41      1.47 o 
  -2   2  16        0.46        1.25      0.76 o 
  -1   2  16       60.77       53.27      2.00 o 
   0   2  16        3.27        3.49      1.08 o 
   1   2  16       19.60       17.42      1.38 o 
   2   2  16       24.03       20.49      1.46 o 
   3   2  16       31.91       33.78      1.50 o 
   4   2  16        8.83        9.63      1.10 o 
   5   2  16        0.90        0.65      1.06 o 
   6   2  16       46.73       40.99      1.75 o 
   7   2  16       65.24       68.89      2.21 o 
   8   2  16        5.12        7.30      2.53 o 
   9   2  16        8.53       12.03      1.54 o 
  10   2  16        3.70        2.99      1.35 o 
 -15   3  16        1.29        2.33      1.46 o 
 -14   3  16        3.87        4.96      1.50 o 
 -13   3  16        1.47        1.30      1.32 o 
 -12   3  16        0.61       -0.91      1.20 o 
 -11   3  16        7.82        6.11      1.37 o 
 -10   3  16        2.10        2.15      1.12 o 
  -9   3  16        8.55        6.53      1.26 o 
  -8   3  16        0.63        1.41      0.93 o 
  -7   3  16        3.08        1.04      0.94 o 
  -6   3  16       57.14       50.38      1.74 o 
  -5   3  16       54.00       55.35      1.81 o 
  -4   3  16       15.25       17.21      1.18 o 
  -3   3  16        1.64        3.46      1.16 o 
  -2   3  16       63.40       59.85      2.18 o 
  -1   3  16        0.03       -0.61      1.05 o 
   0   3  16       11.80       13.30      1.38 o 
   1   3  16        1.53        1.41      1.41 o 
   2   3  16       48.14       45.78      2.07 o 
   3   3  16        0.02       -0.72      1.14 o 
   4   3  16        6.20        4.74      1.24 o 
   5   3  16        6.42        6.38      1.35 o 
   6   3  16       29.57       31.71      1.87 o 
   7   3  16        2.25        1.78      1.34 o 
   8   3  16       62.59       67.59      2.59 o 
 -13   4  16        1.50       -0.57      1.38 o 
 -12   4  16        2.84        5.87      1.54 o 
 -11   4  16       27.62       36.32      2.20 o 
 -10   4  16        2.63        2.29      1.43 o 
  -9   4  16        4.94        1.88      1.56 o 
  -8   4  16        6.10        7.16      1.38 o 
  -7   4  16       11.16       13.04      1.51 o 
  -6   4  16        1.84        1.56      1.19 o 
  -5   4  16       18.53       19.75      1.59 o 
  -4   4  16        1.06        1.82      1.41 o 
  -3   4  16        1.23       -0.29      1.17 o 
  -2   4  16       16.30       13.15      2.24 o 
  -1   4  16        2.65        3.42      1.61 o 
   0   4  16       78.01       93.82      2.83 o 
   1   4  16        7.55        8.67      1.48 o 
   2   4  16        1.17        0.34      1.28 o 
   3   4  16        0.16       -0.62      1.20 o 
   4   4  16        1.30       -0.09      1.19 o 
   5   4  16        0.01       -1.24      1.24 o 
   6   4  16        3.18        0.66      1.38 o 
  -8   5  16        0.09        0.41      1.88 o 
  -7   5  16        0.36       -0.98      2.17 o 
  -6   5  16        2.29        1.42      1.75 o 
  -5   5  16        9.44        5.05      2.38 o 
  -4   5  16        0.06       -1.55      1.55 o 
  -3   5  16       35.79       37.92      3.18 o 
  -2   5  16       23.78       27.35      1.90 o 
  -1   5  16       18.37       22.81      1.86 o 
   0   5  16       14.09       14.70      1.77 o 
   1   5  16        4.67       10.71      1.55 o 
 -17   1  17       38.84       49.91      3.29 o 
 -16   1  17       23.11       23.70      2.02 o 
 -15   1  17       17.58       19.83      1.65 o 
 -14   1  17        5.97        7.24      1.41 o 
 -13   1  17        0.55        1.01      1.15 o 
 -12   1  17        3.60        5.47      1.08 o 
 -11   1  17       91.94       94.67      2.19 o 
 -10   1  17        6.86        7.68      1.10 o 
  -9   1  17      101.67      100.23      2.55 o 
  -8   1  17       64.89       62.37      1.84 o 
  -7   1  17        8.91        8.36      1.06 o 
  -6   1  17        6.68        5.96      0.97 o 
  -5   1  17      130.51      122.30      2.32 o 
  -4   1  17      132.65      117.11      2.24 o 
  -3   1  17       57.95       58.11      1.71 o 
  -2   1  17       37.32       39.24      1.46 o 
  -1   1  17        4.16        6.75      0.86 o 
   0   1  17       53.51       49.45      1.73 o 
   1   1  17       25.71       24.64      1.53 o 
   2   1  17        0.03       -0.40      0.91 o 
   3   1  17       37.13       35.09      1.54 o 
   4   1  17       27.13       29.63      1.68 o 
   5   1  17        0.01        1.37      1.15 o 
   6   1  17      117.21      109.03      3.25 o 
   7   1  17        9.94       10.72      1.45 o 
   8   1  17        6.44        7.90      1.41 o 
   9   1  17       11.63       15.37      1.64 o 
  10   1  17       15.53       25.65      2.11 o 
 -16   2  17       21.79       25.31      1.86 o 
 -15   2  17        6.15        9.03      1.49 o 
 -14   2  17        0.00        0.16      1.37 o 
 -13   2  17        1.24        2.70      1.27 o 
 -12   2  17        1.91        1.76      1.21 o 
 -11   2  17        2.10        1.74      1.15 o 
 -10   2  17        2.90        1.80      0.98 o 
  -9   2  17       13.60       12.26      1.19 o 
  -8   2  17       33.43       35.06      1.54 o 
  -7   2  17       22.33       22.86      1.35 o 
  -6   2  17       59.85       54.60      1.77 o 
  -5   2  17       26.91       26.66      1.30 o 
  -4   2  17       37.27       35.56      1.51 o 
  -3   2  17        2.62        1.71      1.12 o 
  -2   2  17      143.84      142.72      2.95 o 
  -1   2  17       22.68       23.28      1.54 o 
   0   2  17        1.47        1.69      1.09 o 
   1   2  17        0.25       -0.97      0.97 o 
   2   2  17       91.84       92.43      2.58 o 
   3   2  17        5.31        2.63      1.14 o 
   4   2  17        1.05       -0.33      1.09 o 
   5   2  17        4.23        1.52      1.23 o 
   6   2  17        5.61        9.35      2.53 o 
   7   2  17       29.52       32.03      1.92 o 
   8   2  17       33.65       36.90      2.03 o 
   9   2  17        1.88        4.28      2.74 o 
 -15   3  17       12.90       13.67      2.52 o 
 -14   3  17        0.17        0.73      2.39 o 
 -13   3  17        5.17        5.95      1.46 o 
 -12   3  17       38.49       41.34      2.11 o 
 -11   3  17        0.34        0.35      1.21 o 
 -10   3  17       23.85       28.75      1.81 o 
  -9   3  17        7.79        9.20      1.38 o 
  -8   3  17        1.27        0.43      0.92 o 
  -7   3  17       14.84       13.45      1.36 o 
  -6   3  17       17.84       17.97      1.29 o 
  -5   3  17        3.31        1.50      0.95 o 
  -4   3  17        1.30        1.38      1.10 o 
  -3   3  17       18.12       17.93      1.98 o 
  -2   3  17       10.44        9.96      1.40 o 
  -1   3  17       12.78       19.24      1.56 o 
   0   3  17        6.28        4.06      1.29 o 
   1   3  17        0.14        0.67      1.22 o 
   2   3  17        3.02        4.65      1.31 o 
   3   3  17        0.45       -0.90      1.19 o 
   4   3  17        8.39        5.18      1.34 o 
   5   3  17        0.24        0.86      1.73 o 
   6   3  17       14.79       17.70      1.71 o 
   7   3  17        4.49        1.14      1.42 o 
 -12   4  17       10.13        9.17      1.67 o 
 -11   4  17        4.66        3.57      1.55 o 
 -10   4  17        3.22        3.59      1.48 o 
  -9   4  17        1.42       -0.39      1.38 o 
  -8   4  17       21.32       18.43      1.73 o 
  -7   4  17        0.06       -1.29      1.41 o 
  -6   4  17        9.49        8.30      1.84 o 
  -5   4  17       12.26       13.79      1.53 o 
  -4   4  17        0.09       -1.11      1.11 o 
  -3   4  17       13.67       10.80      1.48 o 
  -2   4  17        4.74        4.15      1.40 o 
  -1   4  17        8.52        7.22      1.41 o 
   0   4  17       26.41       32.08      1.98 o 
   1   4  17        5.84        4.60      1.47 o 
   2   4  17       27.77       28.53      1.88 o 
   3   4  17        0.42       -0.10      1.29 o 
   4   4  17        0.92       -1.32      1.32 o 
 -17   0  18       21.07       34.59      4.18 o 
 -16   0  18        0.29        3.68      2.67 o 
 -15   0  18        0.06        0.26      2.21 o 
 -14   0  18       13.87       13.72      2.06 o 
 -13   0  18        0.27        3.04      3.39 o 
 -12   0  18       54.85       53.61      2.94 o 
 -11   0  18       64.23       61.12      6.41 o 
 -10   0  18       18.99       24.66      3.64 o 
  -9   0  18       16.21       17.34      2.22 o 
  -8   0  18        3.19        3.48      3.09 o 
  -7   0  18      129.67      123.98      3.01 o 
  -6   0  18        0.19        0.18      1.52 o 
  -5   0  18      786.49      751.99     18.01 o 
  -4   0  18      106.83      116.45      3.03 o 
  -3   0  18       59.51       65.83      2.48 o 
  -2   0  18       10.11       11.27      1.41 o 
  -1   0  18      368.14      372.12      5.15 o 
   0   0  18       18.58       21.45      2.31 o 
   1   0  18        0.33        1.22      1.62 o 
   2   0  18       19.73       19.31      2.70 o 
   3   0  18       35.46       34.13      4.58 o 
   4   0  18       16.42       17.26      2.14 o 
   5   0  18      104.41      107.82      4.01 o 
   6   0  18       33.78       27.68      3.15 o 
   7   0  18        0.93        0.62      1.79 o 
   8   0  18        3.21        1.63      1.91 o 
   9   0  18       97.69      119.49      4.69 o 
 -16   1  18        1.14        4.60      1.53 o 
 -15   1  18       11.16       12.42      1.68 o 
 -14   1  18        2.90        3.44      1.46 o 
 -13   1  18        1.15        3.34      1.24 o 
 -12   1  18        1.33        0.63      0.96 o 
 -11   1  18       18.89       22.29      1.36 o 
 -10   1  18        6.34        4.33      1.03 o 
  -9   1  18        8.59        9.37      1.14 o 
  -8   1  18        0.41        0.78      0.93 o 
  -7   1  18       23.90       25.09      1.36 o 
  -6   1  18        3.83        3.00      0.96 o 
  -5   1  18        0.00        0.72      0.90 o 
  -4   1  18       40.67       39.14      1.58 o 
  -3   1  18        0.97        0.58      0.90 o 
  -2   1  18       57.90       56.63      2.02 o 
  -1   1  18        2.68        4.11      1.47 o 
   0   1  18       21.97       19.49      1.46 o 
   1   1  18       36.37       34.95      1.56 o 
   2   1  18       29.81       29.68      1.49 o 
   3   1  18        3.17        0.89      1.27 o 
   4   1  18        0.01       -0.67      1.09 o 
   5   1  18        5.41        7.30      1.36 o 
   6   1  18        0.80        1.68      1.27 o 
   7   1  18       19.51       19.01      1.72 o 
   8   1  18       85.51       90.12      2.92 o 
 -15   2  18        0.71        2.04      1.41 o 
 -14   2  18        2.54        2.79      1.66 o 
 -13   2  18        6.57        6.38      1.42 o 
 -12   2  18       10.91       12.90      1.48 o 
 -11   2  18       21.25       25.43      1.74 o 
 -10   2  18       11.54       12.88      1.28 o 
  -9   2  18       64.47       60.10      2.08 o 
  -8   2  18        3.41        1.52      1.04 o 
  -7   2  18       46.78       50.83      1.80 o 
  -6   2  18        4.07        3.05      1.01 o 
  -5   2  18        9.46        9.90      1.12 o 
  -4   2  18        4.26        5.82      1.01 o 
  -3   2  18        1.22        0.31      1.13 o 
  -2   2  18       17.78       15.82      1.45 o 
  -1   2  18        5.51        5.92      1.24 o 
   0   2  18       40.12       34.97      1.80 o 
   1   2  18        9.72        7.95      1.35 o 
   2   2  18        0.12        0.04      1.50 o 
   3   2  18        4.20       -0.04      1.21 o 
   4   2  18       11.17       10.59      1.44 o 
   5   2  18       24.75       29.02      2.10 o 
   6   2  18       56.15       59.05      2.86 o 
   7   2  18        0.53       -1.07      1.46 o 
 -13   3  18        0.33        0.41      1.34 o 
 -12   3  18        3.23        3.64      1.57 o 
 -11   3  18        0.51       -0.62      1.28 o 
 -10   3  18       12.63       14.93      1.61 o 
  -9   3  18       16.86       14.24      1.55 o 
  -8   3  18        8.11        8.07      1.38 o 
  -7   3  18       39.92       31.30      1.53 o 
  -6   3  18        5.59        6.57      1.07 o 
  -5   3  18       13.36       11.90      1.42 o 
  -4   3  18        0.47       -0.57      1.13 o 
  -3   3  18       34.99       31.05      1.84 o 
  -2   3  18       27.15       26.98      1.78 o 
  -1   3  18       25.09       27.23      1.79 o 
   0   3  18        0.75        1.17      1.26 o 
   1   3  18       92.83      103.92      2.94 o 
   2   3  18       46.65       47.26      2.45 o 
   3   3  18        4.02        3.82      1.40 o 
   4   3  18        0.04       -0.57      1.24 o 
   5   3  18        3.07        4.51      1.47 o 
   6   3  18        0.56       -1.28      1.35 o 
 -10   4  18        1.38        0.47      1.44 o 
  -9   4  18        5.06        6.60      1.54 o 
  -8   4  18        0.45       -1.11      1.64 o 
  -7   4  18       18.70       26.50      2.47 o 
  -6   4  18        5.72        3.03      1.70 o 
  -5   4  18        9.93        9.70      1.51 o 
  -4   4  18        2.13        1.59      1.33 o 
  -3   4  18       22.00       20.60      1.76 o 
  -2   4  18        0.38        0.05      1.27 o 
  -1   4  18        0.88       -1.21      1.21 o 
   0   4  18        0.30       -1.25      1.25 o 
   1   4  18        4.12        2.91      1.45 o 
   2   4  18        1.70        1.86      1.45 o 
 -15   1  19        0.99        1.19      1.42 o 
 -14   1  19        0.09       -0.63      1.40 o 
 -13   1  19        0.52        2.96      1.47 o 
 -12   1  19        8.99       10.19      1.40 o 
 -11   1  19        4.72        8.58      1.19 o 
 -10   1  19        2.05        2.34      1.00 o 
  -9   1  19        4.13        4.12      1.08 o 
  -8   1  19       33.32       39.60      1.68 o 
  -7   1  19      139.78      142.35      2.63 o 
  -6   1  19       45.67       43.66      1.71 o 
  -5   1  19        4.67        6.87      1.07 o 
  -4   1  19      120.87      117.65      3.29 o 
  -3   1  19        0.44        1.15      1.30 o 
  -2   1  19       14.26       15.18      1.46 o 
  -1   1  19       10.95        9.41      1.35 o 
   0   1  19        6.61        6.11      1.22 o 
   1   1  19        2.26        1.36      1.13 o 
   2   1  19        0.89       -1.16      1.16 o 
   3   1  19       23.34       22.23      2.21 o 
   4   1  19        0.22       -1.25      1.39 o 
   5   1  19       70.38       74.06      2.58 o 
   6   1  19        2.50        3.94      1.39 o 
   7   1  19        6.84        9.17      1.97 o 
 -14   2  19       44.69       51.86      2.40 o 
 -13   2  19        4.35        3.90      1.55 o 
 -12   2  19        0.18       -0.41      1.22 o 
 -11   2  19       19.56       23.89      1.70 o 
 -10   2  19        1.72        2.34      1.12 o 
  -9   2  19        4.38        6.30      1.15 o 
  -8   2  19        3.26        2.91      1.03 o 
  -7   2  19        2.41        1.32      1.00 o 
  -6   2  19        0.60       -0.72      0.95 o 
  -5   2  19       12.52       13.93      1.39 o 
  -4   2  19       23.95       22.89      1.62 o 
  -3   2  19       13.45       12.64      1.44 o 
  -2   2  19       30.84       32.16      1.83 o 
  -1   2  19        7.02        8.23      1.39 o 
   0   2  19       27.44       33.92      1.86 o 
   1   2  19       65.54       65.94      2.40 o 
   2   2  19       18.47       16.59      2.22 o 
   3   2  19        0.01       -1.16      1.16 o 
   4   2  19        8.13       10.32      2.37 o 
   5   2  19        2.06        1.90      1.58 o 
   6   2  19       10.09       11.40      1.81 o 
 -12   3  19        1.06        2.00      1.37 o 
 -11   3  19        2.49        1.53      1.35 o 
 -10   3  19        5.97        4.40      1.32 o 
  -9   3  19       10.72        9.96      1.49 o 
  -8   3  19        6.31        4.39      1.35 o 
  -7   3  19        2.33        0.90      1.24 o 
  -6   3  19       11.43       10.32      1.48 o 
  -5   3  19        1.42        0.92      1.24 o 
  -4   3  19       18.46       17.93      1.67 o 
  -3   3  19        3.65        2.70      1.33 o 
  -2   3  19        1.65        1.08      1.32 o 
  -1   3  19        5.52        4.42      1.40 o 
   0   3  19       14.79       16.91      1.77 o 
   1   3  19        3.89        3.91      1.36 o 
   2   3  19        0.05       -0.78      1.52 o 
   3   3  19        0.15       -0.64      1.32 o 
   4   3  19        0.66        0.04      1.85 o 
  -7   4  19       20.04       24.41      2.94 o 
  -6   4  19        1.60       -0.27      1.72 o 
  -5   4  19       23.98       30.14      2.60 o 
  -4   4  19        0.04       -0.58      1.41 o 
  -3   4  19        5.69        6.87      1.54 o 
  -2   4  19        0.07       -0.58      1.59 o 
  -1   4  19        0.01       -1.26      1.26 o 
 -14   0  20        0.89        6.23      1.96 o 
 -13   0  20       19.41       27.44      2.49 o 
 -12   0  20       31.59       40.02      2.80 o 
 -11   0  20        2.11        3.61      1.75 o 
 -10   0  20        0.33        0.79      2.33 o 
  -9   0  20       10.28       12.59      1.97 o 
  -8   0  20       77.48       80.25      3.46 o 
  -7   0  20        6.72        7.84      1.82 o 
  -6   0  20        2.33        3.80      1.60 o 
  -5   0  20      134.71      135.54      7.78 o 
  -4   0  20        9.78       13.40      3.16 o 
  -3   0  20       11.80       10.92      2.64 o 
  -2   0  20        3.22        5.72      2.67 o 
  -1   0  20        0.04       -1.42      1.53 o 
   0   0  20        6.07        7.20      1.90 o 
   1   0  20        0.99        2.93      1.63 o 
   2   0  20        2.04        3.85      1.73 o 
   3   0  20       16.94       18.94      2.41 o 
   4   0  20       38.48       44.56      7.03 o 
   5   0  20       11.87       15.07      2.28 o 
   6   0  20       23.19       25.47      3.20 o 
 -14   1  20       12.65       12.57      1.83 o 
 -13   1  20        0.85        3.83      1.50 o 
 -12   1  20       15.69       23.34      1.72 o 
 -11   1  20        3.27        4.55      1.32 o 
 -10   1  20        2.30        2.83      1.22 o 
  -9   1  20        5.55        7.95      1.33 o 
  -8   1  20        4.73        9.54      1.20 o 
  -7   1  20        0.25        0.98      0.97 o 
  -6   1  20       18.78       18.29      1.51 o 
  -5   1  20        7.67        8.47      1.35 o 
  -4   1  20       59.42       69.47      2.13 o 
  -3   1  20        1.75        2.46      1.18 o 
  -2   1  20        0.04        0.69      1.13 o 
  -1   1  20        6.73        5.89      1.24 o 
   0   1  20        6.32        6.13      1.31 o 
   1   1  20        2.93        3.22      1.41 o 
   2   1  20        0.85       -0.04      1.32 o 
   3   1  20        0.00       -0.04      1.42 o 
   4   1  20       14.83       14.41      1.91 o 
   5   1  20        4.49        8.31      1.68 o 
 -13   2  20        3.83        4.12      1.74 o 
 -12   2  20        0.12        0.28      1.28 o 
 -11   2  20        1.29        2.49      1.42 o 
 -10   2  20        0.60        1.77      1.28 o 
  -9   2  20       43.17       47.82      1.89 o 
  -8   2  20       26.91       29.42      1.60 o 
  -7   2  20        0.25        0.35      1.03 o 
  -6   2  20        0.10       -0.92      1.19 o 
  -5   2  20        1.19        0.58      1.19 o 
  -4   2  20        5.70        6.70      1.36 o 
  -3   2  20        0.18        0.60      1.23 o 
  -2   2  20        6.32        6.28      2.09 o 
  -1   2  20        0.32        1.85      1.30 o 
   0   2  20       10.72       15.61      1.57 o 
   1   2  20        0.00       -0.64      1.23 o 
   2   2  20        0.80       -1.28      1.28 o 
   3   2  20        0.10        0.93      1.43 o 
   4   2  20       10.28       13.17      1.90 o 
 -10   3  20        1.30        1.87      1.46 o 
  -9   3  20        3.81        3.35      1.36 o 
  -8   3  20       16.90       17.42      2.82 o 
  -7   3  20        0.54        0.64      1.30 o 
  -6   3  20        7.62        9.19      1.80 o 
  -5   3  20        2.82        1.34      1.53 o 
  -4   3  20        8.49        8.40      1.52 o 
  -3   3  20        0.04       -0.84      1.30 o 
  -2   3  20       23.89       26.66      1.95 o 
  -1   3  20        3.42        0.55      1.37 o 
   0   3  20        5.61        6.67      1.54 o 
   1   3  20        2.63        0.43      1.36 o 
 -12   1  21        2.05        3.39      1.48 o 
 -11   1  21        1.04        2.57      1.71 o 
 -10   1  21        2.87        5.25      1.29 o 
  -9   1  21       27.60       31.17      2.33 o 
  -8   1  21        1.17        1.17      1.40 o 
  -7   1  21        3.92        4.96      2.01 o 
  -6   1  21        6.89        9.07      1.29 o 
  -5   1  21        0.03        0.55      1.00 o 
  -4   1  21       13.95       13.74      1.50 o 
  -3   1  21        5.19        5.97      1.86 o 
  -2   1  21       25.99       27.16      1.81 o 
  -1   1  21       17.63       19.47      1.74 o 
   0   1  21        8.17        8.94      1.63 o 
   1   1  21        1.99        0.40      1.40 o 
   2   1  21        0.00       -1.16      1.93 o 
   3   1  21       18.43       20.66      2.23 o 
 -11   2  21        2.14        4.34      1.39 o 
 -10   2  21       15.21       18.97      1.74 o 
  -9   2  21        6.83        6.72      1.23 o 
  -8   2  21        0.85        1.92      1.09 o 
  -7   2  21       13.24       18.63      1.73 o 
  -6   2  21       35.41       35.62      1.99 o 
  -5   2  21       14.75       14.02      1.59 o 
  -4   2  21       41.46       45.03      2.19 o 
  -3   2  21        9.16        8.60      1.52 o 
  -2   2  21       20.38       26.35      1.92 o 
  -1   2  21        0.33       -1.19      1.49 o 
   0   2  21       13.92       19.14      2.37 o 
   1   2  21        1.60       -0.47      1.30 o 
  -6   3  21        0.37        0.06      1.42 o 
  -5   3  21        1.09        2.05      1.44 o 
  -4   3  21        5.98        4.72      1.54 o 
  -3   3  21        7.88        5.09      2.32 o 
 -11   0  22        5.89        7.70      3.47 o 
 -10   0  22       16.47       21.16      2.39 o 
  -9   0  22        9.64       10.05      2.09 o 
  -8   0  22       36.66       42.31     11.00 o 
  -7   0  22       11.03        8.67      5.04 o 
  -6   0  22        5.86        9.48      4.77 o 
  -5   0  22       11.78       16.91      2.07 o 
  -4   0  22        8.43       10.49      3.21 o 
  -3   0  22       38.29       36.94      4.16 o 
  -2   0  22       20.23       19.95      3.50 o 
  -1   0  22        0.17       -0.72      2.59 o 
   0   0  22        9.15       10.51      3.09 o 
   1   0  22        0.82       -0.12      2.57 o 
 -10   1  22        2.02        3.26      1.37 o 
  -9   1  22        2.00        2.85      1.29 o 
  -8   1  22        3.08        4.76      1.84 o 
  -7   1  22       13.50       16.13      1.55 o 
  -6   1  22        0.03       -0.55      1.40 o 
  -5   1  22       15.20       19.03      2.17 o 
  -4   1  22        0.15       -0.52      1.49 o 
  -3   1  22       13.91       13.21      2.09 o 
  -2   1  22        2.02        2.92      1.83 o 
  -1   1  22        4.05        4.63      1.57 o 
   0   1  22        3.27        3.49      2.34 o 
  -7   2  22        0.02        0.77      1.40 o 
  -6   2  22        0.65        1.21      1.43 o 
  -5   2  22        7.64        7.97      1.60 o 
  -4   2  22        8.99       10.20      1.89 o 
  -3   2  22        4.85        4.78      1.48 o 
  -2   2  22        8.13        4.72      3.13 o 
                                                 
